# Supplementary material for: Characterize direct protein interactions with enrichable, cleavable and latent bioreactive unnatural amino acids
Source: Nat Commun. 2024 Jun 18;15:5221. doi: 10.1038/s41467-024-49517-1 (PMC11189575; doi:10.1038/s41467-024-49517-1)
Supplement: Supplementary file 4 — Supplementary Data 1 [file 41467_2024_49517_MOESM4_ESM.xlsx]

## Sheet: 1
PCR Primers for plasmid construction
Primer name	Sequence	constructions
pNEU_chPheRS_F	GGGAGACCCAAGCTGGCTAGCGCCACCATGGATAAGAAGCCGCTGGATGT	pNEU-4×chPheT-eFSYRS
pNEU_chPheRS_R	ATCAGCGGGTTTAAAGCGGCCGCTTATTTGCTAAGAGGCTGAAACTTCACCTT
MBPZ_pNEG_F	TAAGAAGGAGATATACATATGAAAATCGAAGAAGGTAAACTGGTAATCTG	pNEG-chPheT-MBP-Z--6×His
MBPZ_pNEG_R	GCCGCAAGGAATGGTGCATGCTCAATGATGATGATGATGATGCTTAGGCG
affibody_pNEG_F	TAAGAAGGAGATATACATATGACTAGTGTAGACAACAAATTCAACAAAGA	pNEG-chPheT-affibody--6×His
affibody_pNEG_R	GCCGCAAGGAATGGTGCATGCTTAGTGATGGTGATGGTGATGAGATCC
TRX_pNEG_F	TAAGAAGGAGATATACATATGAGCGATAAAATTATTCACCTGACTGACG	pNEG-chPheT-Trx1-6×His
TRX_pNEG_R	CCGCAAGGAATGGTGCATGCTCAATGATGATGATGATGATGCGCCAGGTTAGCGTCGAG
PRDX4_pET22b_F	ATGCATCATCATCATCATCACGGATCCTGGGAGACAGAGGAGAGGCC	pET22b-6×His-PRDX4
PRDX4_pET22b_R	GTGGTGGTGGTGGTGCTCGAGTTAATTCAGTTTATCGAAATACTTCAGCTTTCCA
EGFP_prk5M_F	TGAATTAAGCTTGGTGGATCCATGGTGAGCAAGGGCGAGG	pRK5M-GFP-6×His
EGFP_prk5M_R	TGAATTAAGCTTGGTGGATCCATGGTGAGCAAGGGCGAGG
GSTA_prk5M_F	TGAATTAAGCTTGGTGGATCCATGAAATTGTTCTACAAACCGGGTGC	pRK5M-GSTA-6×His
GSTA_prk5M_R	TGCGGGTGGCTCCATGCGGCCGCCTTTAAGCCTTCCGCTGACAGC
SELW_prk5M_F	TGAATTAAGCTTGGTGGATCCATGGCTCTCGCCGTCCG	pRK5M-SELW-strep II
SELW_prk5M_R	TGCGGGTGGCTCCATGCGGCCGCGCCCTGAGCCAAGGCGG
SELM_prk5M_F	TGAATTAAGCTTGGTGGATCCATGAGCCTCCTGTTGCCTCCG	pRK5M-SELM-strep II
SELM_prk5M_R	TGCGGGTGGCTCCATGCGGCCGCCAGGTCAGCGTGGTCCGA
MSRB1_prk5M_F	TGAATTAAGCTTGGTGGATCCATGTCGTTCTGCAGCTTCTTCGG	pRK5M-MSRB1-strep II
MSRB1_prk5M_R	TGCGGGTGGCTCCATGCGGCCGCGTGACCCTGGGAGGCAGAAG
SEP15_prk5M_F	TGAATTAAGCTTGGTGGATCCATGGTAGCGATGGCGGCT	pRK5M-SEP15-strep II
SEP15_prk5M_R	TGCGGGTGGCTCCATGCGGCCGCTATGCGTTCCAACTTTTCACTCAGGA
GPX1_prk5M_F	TGAATTAAGCTTGGTGGATCCATGTGTGCTGCTCGGCTAGC	pRK5M-GPX1-strep II
GPX1_prk5M_R	TGCGGGTGGCTCCATGCGGCCGCGGCACAGCTGGGCCCT
HSPA5_prk5M_F	TGAATTAAGCTTGGTGGATCCATGAAGCTCTCCCTGGTGGC	pRK5M-HSPA5-Flag
HSPA5_prk5M_R	TCGTCTTTGTAGTCTGCGGCCGCCAACTCATCTTTTTCTGCTGTATCCTCTT
PRDX4_prk5M_F	TGAATTAAGCTTGGTGGATCCATGGAGGCGCTGCCGC	pRK5M-PRDX4-Flag
PRDX4_prk5M_R	TCGTCTTTGTAGTCTGCGGCCGCATTCAGTTTATCGAAATACTTCAGCTTTCCA
PLGT3_prk5M_F	TGAATTAAGCTTGGTGGATCCATGCGCCGCCTCCCGCGGGCC	pRK5M-PLGT3-Flag
PLGT3_prk5M_R	TCGTCTTTGTAGTCTGCGGCCGCAAGTTCTTCTCTTGAAGGCTTTTTCCTG
CALR_prk5M_F	TGAATTAAGCTTGGTGGATCCATGCTGCTATCCGTGCCGC	pRK5M-CALR-Flag
CALR_prk5M_R	TCGTCTTTGTAGTCTGCGGCCGCcagctcgtccttggcctgg
