# Supplementary material for: Characterize direct protein interactions with enrichable, cleavable and latent bioreactive unnatural amino acids
Source: Nat Commun. 2024 Jun 18;15:5221. doi: 10.1038/s41467-024-49517-1 (PMC11189575; doi:10.1038/s41467-024-49517-1)
Supplement: Supplementary file 5 — Supplementary Data 2 [file 41467_2024_49517_MOESM5_ESM.xlsx]

## Sheet: 2
companies and catalog numbers of commercial reagents.
reagent	company	catalog number
2X MultiF Seamless Assembly Mix	Abclonal	RK21020
TEMED	aladdin	T105496
BCA Protein Assay Kit	Beyotime	P0012
BTTAA	click chmistry tools	1236-100
biotin-PEG3-Azide	click chmistry tools	AZ104-100
Fetal Bovine Serum	ExCell	FSD500
Anti-DYKDDDDK S1 Affinity Beads	GeneScript	L00835
PVDF Membrane	Merck	IPVH00010
Restriction Endonucleases	New England Biolabs	-
trypsin	promega	V511A
Glu-C	promega	V1651
chymotrypsin	promega	V1061
Protease Inhibitor Cocktail	Roche	4693132001
Tris	Sangon Biotech	A610195-0500
HEPES	Sangon Biotech	A100511-0001
NaCl	Sangon Biotech	A100241-0500
IPTG	Sangon Biotech	A100487-0025
L-(+)-Arabinose	Sangon Biotech	A610071-0100
Ampicillin sodium	Sangon Biotech	A610028-0025
Kanamycin sulfate	Sangon Biotech	A600286-0025
Chloramphenicol	Sangon Biotech	A600118-0050
Agarose	Sangon Biotech	A620014-0100
Yeast Extract	Sangon Biotech	A610961-0500
Tryptone	Sangon Biotech	A650217-0500
Na2HPO4	Sangon Biotech	A610404-0500
K2HPO4	Sangon Biotech	A600445-0500
KCl	Sangon Biotech	A610440-0500
NaOH	Sangon Biotech	A100583-0500
D-biotin	Sangon Biotech	A600078-0005
immidazole	Sangon Biotech	A600277-0500
Tween-20	Sangon Biotech	A600560-0500
NP-40	Sangon Biotech	A600385-0500
Triton X-100	Sangon Biotech	A110694-0500
Glycerol	Sangon Biotech	A100854-0500
Ethanol absolute	Sangon Biotech	A500737-0500
Coomassie brilliant blue G-250	Sangon Biotech	A600038-0025
Acryl/Bis 30% Solution (29:1)	Sangon Biotech	B546017-0500
Glycine	Sangon Biotech	A610236-0005
Acetone	Scharlab	AC03101000
EDTA	Sigma	E6511
DMSO	Sigma	D8418
Bromophenol blue	Sigma	114391
Ammonium peroxodisulfate	Sigma	248614
Coomassie Brilliant blue G 250	Sigma	B0770
Sodium dodecyl sulfate	Sigma	436143
NH4CO3	Sigma	9830
Tris(2-carboxyethyl)phosphine hydrochloride	Sigma	75259
Iodoacetamide	Sigma	I6125
DTT	Sigma	D0632
β-Mercaptoethanol	Sigma	444203
Cupric sulfate	sigma	C1297
Ascorbic acid	Sigma	47863
Ni NTA Beads	Smart-Lifesciences	SA004100
Streptactin Beads 4FF	Smart-Lifesciences	SA053100
Acetonitrile	Thermo Fisher	A955-4
formic acid	Thermo Fisher	A117-50
DMEM basic	Thermo Fisher	C11885500BT
Pierce™ Monomeric Avidin Agarose	Thermo Fisher	20228
Methanol	Thermo Fisher	A456-4
ECL Chemiluminescence Kit	Vazyme	E411-04
2 × Phanta Max Master Mix	Vazyme	P515-01
Urea	VWR	0568-1
Penicillin-Streptomycin(100×)	YEASEN	60162ES76
Trypsin-EDTA (0.25%)	YEASEN	40123ES60
