# Supplementary material for: Characterize direct protein interactions with enrichable, cleavable and latent bioreactive unnatural amino acids
Source: Nat Commun. 2024 Jun 18;15:5221. doi: 10.1038/s41467-024-49517-1 (PMC11189575; doi:10.1038/s41467-024-49517-1)
Supplement: Supplementary file 6 — Supplementary Data 3 [file 41467_2024_49517_MOESM6_ESM.xlsx]

## Sheet: contents
Contents:
1. Inter-linked peptides identified from Trx1 pull-down samples by OpenUaa (intersection of three technical repeats)
2. Inter-linked peptides identified from Trx1 pull-down samples by AixUaa (intersection of three technical repeats)
3. Inter-linked peptides identified from SELM IP samples (union of three technical repeats)

## Sheet: 1
Inter-linked peptides identified from Trx1 pull-down samples by OpenUaa (intersection of three technical repeats)
Cross-linked Protein	Cross-linked Peptide and Site	Cross-linked AA	PSM			Best score
			rep1	rep2	rep3
DNAK_ECOLI	IELSSAQQTDVNLPYITADATGPK	Y	4	7	4	54.4
RS14_ECOLI	AELKAIISDVNASDEDR	K	4	4	3	40.6
USPG_ECOLI	HAEFLAQDDGVIHLLHVLPGSASLSLHR	H	4	4	4	42.7
PTH_ECOLI	HNAGAWFVDLLAER	H	8	1	6	36.9
THIC_ECOLI	DYAATQTIEMGMADMSENFR	Y	2	5	4	37.9
PTKB_ECOLI	VNEIETYMDGVHLICTTAK	Y	7	7	7	35.3
YAJD_ECOLI	YTEADQYGTTVIAGEDAQK	Y	5	4	1	35.1
YCHF_ECOLI	GASKGEGLGNQFLTNIR	K	4	3	3	36.7
RS18_ECOLI	FTAEGVQEIDYKDIATLK	Y	8	9	5	34.2
THIO_ECOLI	SDKIIHLTDDSFDTDVLK	H	3	4	2	35
AHPC_ECOLI	IKYAMIGDPTGALTR	K	7	7	8	32.6
RS18_ECOLI	FTAEGVQEIDYK	Y	11	8	9	33.3
THIO_ECOLI	IIHLTDDSFDTDVLK	H	34	37	38	31.8
ACNB_ECOLI	MDAAQLTEEGYYSVFGK	Y	3	4	3	31.6
AHPC_ECOLI	LGVDVYAVSTDTHFTHKAWHSSSETIAK	H	17	18	23	31.5
FNR_ECOLI	YITIENNDALAQLAGHTR	Y	4	4	3	33.9
ADHE_ECOLI	PAIGVGAGNTPVVIDETADIKR	K	1	3	3	30.9
FABA_ECOLI	ALGVGEVKFTGQVLPTAK	K	3	2	2	31.4
CH10_ECOLI	EVETKSAGGIVLTGSAAAK	K	2	4	2	32
DNAK_ECOLI	LMEIAQQQHAQQQTAGADASANNAK	H	3	2	2	35.8
AHPC_ECOLI	NQAFKNGEFIEITEK	K	5	8	8	31.6
TIG_ECOLI	GLIEEMASAYEDPKEVIEFYSK	Y	4	2	3	34.5
AK1H_ECOLI	HVLHGISLLGQCPDSINAALICR	H	3	3	3	30.9
FUMA_ECOLI	NSDIAAKGVLPTCQDTGTAIIVGK	K	2	2	5	44.2
IPYR_ECOLI	WVKVEGWENAEAAK	K	5	3	4	29.4
AHPC_ECOLI	LGVDVYAVSTDTHFTHK	Y	8	7	8	29
GHRA_ECOLI	LQAHPEMLNPSVPLFR	H	4	3	2	28.8
AHPC_ECOLI	IKAAQYVASHPGEVCPAK	K	7	10	6	30.1
CSPC_ECOLI	TLAEGQNVEFEIQDGQKGPAAVNVTAI	K	1	2	2	43.5
THIO_ECOLI	SDKIIHLTDDSFDTDVLK	K	6	7	4	28.3
RS18_ECOLI	DIATLKNYITESGK	K	7	8	11	28.7
GLRX4_ECOLI	FAYVDILQNPDIR	Y	5	2	3	28.2
NUOE_ECOLI	KLNIKPGQTTFDGR	K	2	2	4	28.1
ADHE_ECOLI	IPLAKMAVAESGMGIVEDK	K	1	2	4	27.8
LON_ECOLI	LPDGTVKVLVEGLQR	K	5	5	4	27.1
AHPC_ECOLI	WKEGEATLAPSLDLVGK	K	8	10	10	30.3
THIO_ECOLI	MIAPILDEIADEYQGKLTVAK	Y	11	11	17	34.2
AHPC_ECOLI	YAMIGDPTGALTR	Y	13	8	9	34.4
FUR_ECOLI	ILEVLQEPDNHHVSAEDLYK	H	2	3	4	27.7
FUR_ECOLI	ILEVLQEPDNHHVSAEDLYK	H	2	1	2	26.7
THIO_ECOLI	NGEVAATKVGALSK	K	9	15	9	26.4
FDHE_ECOLI	YLHCNLCETEWHVVR	Y	6	4	6	25.6
MASY_ECOLI	GAFAMGGMAAFIPSKDEEHNNQVLNK	H	3	1	1	25.6
THIO_ECOLI	GIPTLLLFKNGEVAATK	K	15	15	8	31.6
CSPE_ECOLI	VEFEITNGAKGPSAANVIAL	K	5	3	3	25.3
ALF_ECOLI	KLLPWIDGLLDAGEK	K	1	4	1	28.7
PTHP_ECOLI	EAKGFTSEITVTSNGK	K	3	2	3	30.2
FUMA_ECOLI	TYLYQETKALLTPGK	K	5	3	3	25.3
FUMA_ECOLI	EILAQLSQYPVSTR	Y	4	4	3	24.1
GATY_ECOLI	INVATELKNAFSQALK	K	2	2	3	30.8
YGEA_ECOLI	YTMEQDFYR	Y	3	4	4	24
NUOE_ECOLI	MHENQQPQTEAFELSAAER	H	2	1	4	27.9
FUMA_ECOLI	GGGSANKTYLYQETK	K	3	2	5	23.5
NUOE_ECOLI	LNIKPGQTTFDGR	K	4	7	7	23.8
RL6_ECOLI	VAKAPVVVPAGVDVK	K	3	4	6	26.6
TPX_ECOLI	SQTVHFQGNPVTVANSIPQAGSK	H	6	2	6	23
AHPC_ECOLI	AAQYVASHPGEVCPAK	Y	11	11	11	23
TNAA_ECOLI	EAEYKDWTIEQITR	Y	3	2	1	24
THIO_ECOLI	MIAPILDEIADEYQGKLTVAK	K	1	3	1	22.4
RL16_ECOLI	GNVEYWVALIQPGK	Y	1	2	4	23.3
YAGF_ECOLI	LTGKEVLIIGTQGGIR	K	2	3	4	25.2
ALF_ECOLI	ANEAYLQGQLGNPK	Y	3	2	3	29.3
CSPE_ECOLI	WFNESKGFGFITPEDGSK	K	3	4	5	27.2
AHPC_ECOLI	AAQYVASHPGEVCPAKWK	K	5	4	3	21.5
PRMB_ECOLI	HEPELGLASGTDGLKLTR	K	5	6	6	25.6
BCP_ECOLI	AGVDVLGISTDKPEKLSR	K	4	4	5	25.7
YAGH_ECOLI	DLKNWSLVSTPLDR	K	4	4	3	21.3
FUMA_ECOLI	YSQNAPLDMYK	Y	5	2	4	22.2
ASPA_ECOLI	AAAMANKELQTIPK	K	3	3	3	29
FUMA_ECOLI	DPEASENDKYVALQFLR	K	5	5	6	22.6
TIG_ECOLI	EKINPAGAPTYVPGEYK	K	3	3	4	25.5
AHPC_ECOLI	KIKAAQYVASHPGEVCPAK	K	2	2	2	20.6
RS21_ECOLI	SCEKAGVLAEVR	K	2	2	3	23.2
AHPC_ECOLI	NGEFIEITEKDTEGR	K	3	5	3	21.5
USPE_ECOLI	KCPSPVWMVK	K	12	5	4	21.3
GCSP_ECOLI	DICLIPASAHGTNPASAHMAGMQVVVVACDK	H	2	2	1	20.4
EFTU2_ECOLI	FESEVYILSK	Y	4	2	3	20.3
MSRA_ECOLI	HLVSPADALPGR	H	3	5	5	20.3
NIRB_ECOLI	GCHTVAALKAETK	K	3	2	2	20.3
BCP_ECOLI	SFMGKTYDGIHR	K	3	3	3	20.2
ACNB_ECOLI	MDAAQLTEEGYYSVFGKSGAR	Y	1	2	3	25.7
FUMA_ECOLI	YVALQFLR	Y	5	3	5	20.4
PTFBC_ECOLI	VVAVTACPTGVAHTFMAAEAIETEAK	H	5	3	2	20.4
RL14_ECOLI	YAGVGDIIK	Y	5	5	3	21.9
AHPC_ECOLI	EGEATLAPSLDLVGKI	K	17	12	13	20
DNAK_ECOLI	ITIKASSGLNEDEIQK	K	1	3	2	20
RL2_ECOLI	SAGTYVQIVAR	Y	3	6	5	19.8
TRPE_ECOLI	QQLTEAAPPLPVVSVPHMR	H	2	2	2	26
RMF_ECOLI	GYQAGIAGR	Y	6	10	9	21.2
RS8_ECOLI	YFQGKAVVESIQR	K	2	4	4	22.7
TNAA_ECOLI	TGKQLPCPAELLR	K	4	3	3	29.5
FUMA_ECOLI	DHPIYYAGPAKTPEGYASGSLGPTTAGR	K	2	1	4	19.3
CRL_ECOLI	KFTALGPYIR	K	2	4	1	19.2
GCSP_ECOLI	IIGVSKDAAGNTALR	K	4	3	3	24.1
CSPC_ECOLI	WFNESKGFGFITPADGSK	K	1	1	3	19.1
GCSP_ECOLI	NLFCSCVPISEYQ	Y	3	2	2	21.6
ACNB_ECOLI	MDAAQLTEEGYYSVFGKSGAR	Y	2	2	2	21.4
RS14_ECOLI	RAELKAIISDVNASDEDR	K	6	4	6	22.3
NIRD_ECOLI	GLIAEHQGELWVASPLK	H	2	1	1	19.3
ULAD_ECOLI	SLPMLQVALDNQTMDSAYETTR	Y	4	1	3	20.8
SDHM_ECOLI	NAIAAVKAVNAAR	K	4	4	4	23.5
ACNB_ECOLI	GKMQPGITLR	K	2	3	3	18
HNS_ECOLI	SEALKILNNIR	K	3	3	1	18.3
RS11_ECOLI	EYGIKNLEVMVK	K	2	2	1	17.9
RS11_ECOLI	NLEVMVKGPGPGR	K	6	1	7	20.3
XYLA_ECOLI	YAQEHHLSPVHQSGR	Y	4	10	8	25.3
CLPB_ECOLI	LVGAPPGYVGYEEGGYLTEAVR	Y	2	2	2	21.2
BCP_ECOLI	KAGVDVLGISTDKPEK	K	3	3	2	21.2
EFTU2_ECOLI	GIIKVGEEVEIVGIK	K	3	2	4	17.4
EFTU2_ECOLI	FESEVYILSKDEGGR	K	3	2	2	24.1
MNMA_ECOLI	YLPAQPGK	Y	5	3	3	17.2
KATG_ECOLI	ATDESKELFEGR	K	5	4	4	17.2
MNMA_ECOLI	KGLGIGGTK	K	5	7	5	19
RL16_ECOLI	GKGNVEYWVALIQPGK	K	1	1	2	23.2
YGFK_ECOLI	LDYDSALNIR	Y	3	3	4	17.3
EFTU2_ECOLI	ILELAGFLDSYIPEPER	Y	1	3	2	17.4
TIG_ECOLI	FGGNEKQALELPR	K	3	3	4	17.4
EFTU2_ECOLI	VGEEVEIVGIKETQK	K	5	3	1	19.6
ACNB_ECOLI	YLNFNQLSQYTEK	Y	5	4	3	16.7
PFLB_ECOLI	KSGVLTGLPDAYGR	K	2	1	2	18.6
TNAA_ECOLI	GAEQIYIPVLIKK	K	5	2	3	18.7
TPIS_ECOLI	HMVHELVSNLR	H	4	1	2	16.7
RS8_ECOLI	QAGLGGEIICYVA	Y	2	3	1	22.2
CH10_ECOLI	VGDIVIFNDGYGVK	Y	8	7	7	17.5
DPS_ECOLI	SKATNLLYTR	K	1	1	2	19.6
YFCZ_ECOLI	AEAEQTLAALTEKAR	K	1	2	2	16.8
MASZ_ECOLI	VPDIHNVALMEDR	H	7	3	4	18.2
RL11_ECOLI	TPPAAVLLKK	K	2	4	6	16.9
PTFBC_ECOLI	AVAHPELFLSEAK	H	2	1	3	19.1
MINE_ECOLI	KDILEVICK	K	7	3	6	16.7
ACEA_ECOLI	TQQIEELQKEWTQPR	K	1	2	3	20.5
ACNB_ECOLI	PVDVNTHHTLPDFIMNR	H	6	3	7	22.5
CRP_ECOLI	MLEDQNLISAHGK	H	3	2	1	15.9
THIO_ECOLI	MIAPILDEIADEYQGK	Y	19	23	17	22.1
DHAL_ECOLI	VVEKLPAIADK	K	3	5	8	20.8
TNAA_ECOLI	NVYIKEAFDTGVR	K	4	3	3	15.9
RL6_ECOLI	GADKQVIGQVAADLR	K	3	2	2	19.3
PTKB_ECOLI	ELCQNHNIPVELIQCR	H	3	3	2	17.8
NIRD_ECOLI	GLIAEHQGELWVASPLKK	K	1	1	2	15.7
NIRD_ECOLI	VKDGVVQLR	K	3	1	6	16
ACNB_ECOLI	AAGKLLDAHK	K	4	4	4	16.3
RS21_ECOLI	EFYEKPTTER	K	1	2	1	15.5
RS1_ECOLI	NLTDYGAFVDLGGVDGLLHITDMAWK	Y	2	1	2	26.9
G3P1_ECOLI	KHITAGAK	H	6	7	4	15.3
TNAA_ECOLI	KYDIPVVMDSAR	Y	2	2	2	17.3
EFTU2_ECOLI	MVVTLIHPIAMDDGLR	H	4	2	2	18.6
PAAX_ECOLI	PLVPLLKEAADELTPER	K	1	2	2	18.8
FETP_ECOLI	EAEGQDFQLYPGELGK	Y	2	2	2	18
ALF_ECOLI	ANEAYLQGQLGNPKGEDQPNKK	K	2	1	2	17.1
THIO_ECOLI	VGALSKGQLK	K	9	8	6	15.3
CYSH_ECOLI	TIYQYLQK	Y	14	17	22	16.8
RL6_ECOLI	KLQLVGVGYR	K	1	4	6	20
GATY_ECOLI	NYLTEHPEATDPR	Y	4	1	3	14.6
CSPE_ECOLI	GNVKWFNESK	K	2	1	2	14.5
YGFK_ECOLI	YWNNVNPAEIYQR	Y	4	3	3	16.5
RS18_ECOLI	NYITESGK	Y	10	12	10	17.7
AHPC_ECOLI	AWHSSSETIAKIK	K	8	11	12	15.1
CH10_ECOLI	SAGGIVLTGSAAAKSTR	K	3	3	2	15.1
FTSH_ECOLI	TLLAKAIAGEAK	K	3	1	3	14.2
THIC_ECOLI	FCSMKISQEVR	K	4	3	3	14.5
CISY_ECOLI	YSIGQPFVYPR	Y	3	2	3	14.7
CH10_ECOLI	VGDIVIFNDGYGVKSEK	Y	3	3	3	14.4
EFTU2_ECOLI	GITINTSHVEYDTPTR	H	2	5	4	16.1
IDH_ECOLI	HPELTDMVIFR	H	1	3	1	19.9
DPS_ECOLI	KATVELLNR	K	3	3	1	14.9
RL28_ECOLI	SHALNATKR	K	5	6	6	14.4
RL29_ECOLI	VKTLLNEK	K	6	5	5	14.3
GMHA_ECOLI	YVEAVGR	Y	4	3	2	13.7
PHOP_ECOLI	VEVLSAGADDYVTKPFHIEEVMAR	Y	3	4	2	14.3
RS14_ECOLI	AELKAIISDVNASDEDRWNAVLK	K	1	2	3	13.3
PSPA_ECOLI	EVEWQEKAELALLK	K	1	2	3	16.5
PFLB_ECOLI	AGAPFGPGANPMHGR	H	2	3	2	19.4
KBL_ECOLI	KEVVEWLR	K	2	4	3	14.5
RS3_ECOLI	KPELDAK	K	4	9	8	13.5
ACNB_ECOLI	IDEVFIGSCMTNIGHFR	H	3	2	2	16.5
NUOE_ECOLI	AASIEALKIVQK	K	3	3	6	16.4
SYL_ECOLI	KVIYVPGK	K	4	5	1	12.9
RL1_ECOLI	KSDQNVR	K	4	3	3	12.6
GCSP_ECOLI	LQDAFPVLYTGR	Y	5	4	5	13.3
FUMA_ECOLI	YSQNAPLDMYK	Y	3	2	3	13.9
TNAA_ECOLI	KDAMVPMGGLLCMK	K	2	1	1	12.6
PGK_ECOLI	KDDETLSK	K	4	7	5	14.9
EFTU2_ECOLI	PGTIKPHTK	K	2	6	1	12.6
PTNAB_ECOLI	WTKETNVSR	K	3	1	3	14.5
YCGL_ECOLI	DQTYLYVEK	Y	3	2	2	12.8
RS3_ECOLI	PGIVIGKK	K	4	1	3	12.5
ISPH_ECOLI	YVVDSLR	Y	1	2	1	12.4
PTFBC_ECOLI	KTAQELDK	K	1	2	2	12.8
SDHL_ECOLI	NAIASVKAINAAR	K	4	3	3	13.5
SYFA_ECOLI	TMKAQQPPIR	K	6	8	6	13.6
RS17_ECOLI	TKSWTLVR	K	4	7	7	14.1
TUSE_ECOLI	MLVKAMANK	K	6	6	5	13.2
RL2_ECOLI	HVVKVVNPELHK	K	3	2	1	12.2
BCP_ECOLI	TYDGIHR	Y	4	3	2	12.3
PPIB_ECOLI	IKGVATGR	K	4	7	3	12.1
YEAK_ECOLI	GTALGQGAKALVCK	K	4	4	5	15.6
LUXS_ECOLI	TMNTPHGDAITVFDLR	H	1	1	3	13.5
RL27_ECOLI	FHAGANVGCGR	H	2	1	2	12.4
AHPC_ECOLI	AAQYVASHPGEVCPAKWK	H	2	1	2	12
DNAK_ECOLI	KVAEFFGK	K	6	4	5	13.3
LON_ECOLI	EYYLNEQMK	Y	2	3	3	13.5
YCHF_ECOLI	LDQLAEIVKPQR	K	4	1	2	11.9
XYLA_ECOLI	YEGSKSSNPLAFR	K	3	3	2	20.4
RS18_ECOLI	YLSLLPYTDR	Y	3	1	2	13.5
FUMA_ECOLI	TYLYQETK	Y	1	3	1	13.2
RL6_ECOLI	YADEVVR	Y	2	4	4	12.7
GLRX4_ECOLI	QIAENPILLYMKGSPK	Y	4	3	2	14.5
RS6_ECOLI	HAVTEASPMVK	H	4	1	4	14.9
EFTU2_ECOLI	QVGVPYIIVFLNK	Y	2	4	2	18.8
PTHP_ECOLI	PAAQFVKEAK	K	4	4	4	13.8
AHPC_ECOLI	SLINTKIK	K	5	5	5	11.3
RS21_ECOLI	EFYEKPTTER	Y	3	4	4	18.8
EVGA_ECOLI	HCADAGANGFVSK	H	1	1	1	11.6
HSLU_ECOLI	YRAEELAEER	Y	4	4	2	11.1
FUR_ECOLI	AGLKVTLPR	K	2	3	2	11
EFTS_ECOLI	EIAEKMVEGR	K	5	2	2	11.2
YAGF_ECOLI	VFVSEAQAIKAIK	K	2	3	1	11.9
FUMA_ECOLI	YFAHDIR	Y	5	3	4	12.9
USPF_ECOLI	VHVHVEEGSPKDR	K	4	2	1	13.9
RL9_ECOLI	KNIEFFEAR	K	1	1	1	15
FUMA_ECOLI	SNKPFHYQAPFPLK	K	2	3	1	12.9
NUOG_ECOLI	FFQVYDPAYYDSK	Y	1	1	1	10.7
RL14_ECOLI	KGDVLKAVVVR	K	2	3	3	14.1
BOLA_ECOLI	AAFQPVFLEVVDESYR	Y	4	6	4	13.7
EFTU2_ECOLI	TYGGAAR	Y	2	5	3	10.4
RS14_ECOLI	VALADKYFAK	K	1	4	5	11.5
YAJD_ECOLI	IYPWVCGR	Y	1	2	2	14
EFTU2_ECOLI	KLLDEGR	K	4	6	6	10.6
RRF_ECOLI	ASPSLLDGIVVEYYGTPTPLR	Y	1	1	1	10.5
ARAG_ECOLI	GIGKTFPGVK	K	1	2	2	10.2
IF3_ECOLI	IMDYGKFLYEK	Y	2	2	1	10.8
PREA_ECOLI	SYIVYPR	Y	3	1	1	10.1
GCSP_ECOLI	YWPTVK	Y	2	3	2	10.2
ADHE_ECOLI	KEAAPAK	K	3	3	5	10.1
TTCA_ECOLI	EQYNLNK	Y	6	4	5	10.8
FUMA_ECOLI	YYDELPTEGNEHGQAFR	Y	1	4	3	13.3
PSPE_ECOLI	EILSEMGYTHVENAGGLK	Y	2	3	2	19.8
RS15_ECOLI	YTQLIER	Y	2	3	2	14.8
RL2_ECOLI	DGAYVTLR	Y	5	4	4	10.3
RL2_ECOLI	GKPFAPLLEK	K	2	2	3	11.1
ISCU_ECOLI	AAIADYK	Y	2	2	3	11.5
RS4_ECOLI	NYYKEAAR	K	2	2	1	11.2
G3P1_ECOLI	LEKAATYEQIK	K	1	2	2	16.1
CH60_ECOLI	QQIEEATSDYDR	Y	5	3	2	22
SELD_ECOLI	ISPKVLETILHSEQAK	K	1	2	3	17.2
TNAA_ECOLI	SYYALAESVK	Y	3	3	2	14.2
DNAK_ECOLI	KFEELVQTR	K	1	1	1	14.9
RS6_ECOLI	YTAAITGAEGKIHR	K	3	1	5	12.7
RS15_ECOLI	KLLDYLK	K	2	1	1	10.2
YAGF_ECOLI	HISWGK	H	8	5	6	9.9
FKBB_ECOLI	HPAVPVDVVHR	H	6	4	7	10.9
RL14_ECOLI	ITIKEAIPR	K	2	2	2	9.6
FUMA_ECOLI	GVYNTYIEDNLR	Y	1	5	1	16.4
RL7_ECOLI	EAKDLVESAPAALK	K	2	3	4	14.8
EFTU2_ECOLI	HYAHVDCPGHADYVK	H	2	1	1	10.9
SUCD_ECOLI	SGTLTYEAVK	Y	1	1	1	9.7
AHPC_ECOLI	LGVDVYAVSTDTHFTHKAWHSSSETIAK	H	1	2	1	18.6
BCP_ECOLI	AGVDVLGISTDKPEK	K	2	2	1	11.6
MASY_ECOLI	NKLLAAR	K	2	4	2	9.4
RS1_ECOLI	KGAIVTGK	K	2	4	2	13.3
FUMA_ECOLI	YIPEELR	Y	1	1	2	9.6
ACNB_ECOLI	GFSLAQKMVGR	K	1	1	1	9.9
RL35_ECOLI	PKAMVSK	K	6	5	5	9.5
PTQB_ECOLI	AAVAAIKK	K	2	2	1	12.2
EFEB_ECOLI	LNGEALEEYVK	Y	3	3	2	8.9
ACNB_ECOLI	LLDAHKGQLPTR	H	2	1	4	13.6
RL2_ECOLI	NKDGIPAVVER	K	2	3	3	10.2
PT1_ECOLI	KEIEIYK	K	2	2	2	9
PREA_ECOLI	SYIVYPR	Y	1	2	3	10.2
NUSA_ECOLI	DLAFKLAAR	K	4	5	4	8.4
ACSA_ECOLI	VDDVLNVSGHR	H	1	2	1	13.7
ROXA_ECOLI	ELISGFADYVLQR	Y	2	2	5	12.4
NUOF_ECOLI	AWQPGGAGTDFLTEAHLDLPMEFESIGKAGSR	K	2	1	2	8.7
ALF_ECOLI	KYYDPR	Y	2	3	1	9.5
CRP_ECOLI	AETLYYIVK	Y	3	2	2	8.9
RS18_ECOLI	NYITESGKIVPSR	K	3	4	3	13.2
DLDH_ECOLI	VINQLTGGLAGMAKGR	K	1	1	1	8.2
TTCA_ECOLI	KEQYNLNK	Y	2	1	3	13
KPYK2_ECOLI	HVAILGDLQGPK	H	1	3	1	9.8
ADHE_ECOLI	YPLISELK	Y	2	2	1	9.1
MASY_ECOLI	GAFAMGGMAAFIPSKDEEHNNQVLNK	K	1	3	1	15
HYPE_ECOLI	TLDLPHAEPLPR	H	7	6	3	8.1
YGEY_ECOLI	LGYDEFLGK	Y	1	1	1	11.5
RL2_ECOLI	KVEADCR	K	1	1	1	9.2
PTOCB_ECOLI	TAKTAPK	K	5	1	11	9.4
RS7_ECOLI	QPALGYLN	Y	2	1	1	7.9
USPE_ECOLI	AVYLHQR	Y	1	6	4	10.3
RBSA_ECOLI	GIDKAFPGVK	K	1	1	2	8.3
SUCD_ECOLI	PVVGYIAGVTAPK	Y	6	3	7	9.1
ACNB_ECOLI	MLLPDTVGTGGDSHTR	H	2	4	1	8.8
YABP_ECOLI	KVSVPGMPVTLLNMSKNDIYK	K	1	2	5	8.4
GLRX4_ECOLI	GELQQLIKETAAK	K	1	2	2	16.1
TTDB_ECOLI	VGDVIYLTGTLVTCRDVCHRRLIELK	H	2	1	1	8.2
OXC_ECOLI	NIIDMYK	Y	5	7	6	9
CSRA_ECOLI	SQQSSY	Y	2	2	2	8
YCHF_ECOLI	TLPTTMEFVDIAGLVKGASK	K	1	2	1	7.5
PT1_ECOLI	AELAKLK	K	4	6	2	7.4
DNAK_ECOLI	GQKMAPPQISAEVLK	K	1	3	2	9.8
GCSP_ECOLI	LKNANR	K	2	1	1	7.3
ADHE_ECOLI	AAYSSGK	Y	1	1	1	8.2
AHPC_ECOLI	AWHSSSETIAK	H	2	3	2	8.1
GRCA_ECOLI	EVPVEVKPEVR	K	1	1	1	7.1
YBHD_ECOLI	FNELYPNIKVR	K	1	2	1	7.1
ODP1_ECOLI	KMNMDGVR	K	2	3	1	7.8
RL6_ECOLI	LQLVGVGYR	Y	2	1	1	7.2
HNS_ECOLI	KLQQYR	K	1	5	5	7.4
ORN_ECOLI	RWKPEILDGFTKQGTHQAMDDIR	K	1	3	1	7
RL11_ECOLI	KAAGIK	K	1	2	2	8.1
EFTU2_ECOLI	TKPHVNVGTIGHVDHGK	K	1	1	1	7.6
RL10_ECOLI	LFKEFAK	K	1	1	1	7.8
TOLA_ECOLI	KAAAEKAAADK	K	1	2	1	7.8

## Sheet: 2
Inter-linked peptides identified from Trx1 pull-down samples by AixUaa (intersection of three technical repeats)
Cross-linked Protein	Cross-linked Peptide and Site	Cross-linked AA	PSM			Best score
			rep1	rep2	rep3
ACNB_ECOLI	IDEVFIGSCMTNIGHFR	H	4	3	2	51.9
NUOE_ECOLI	MHENQQPQTEAFELSAAER	H	2	1	4	43.9
TRPE_ECOLI	QQLTEAAPPLPVVSVPHMR	H	2	2	2	30.8
THIO_ECOLI	IIHLTDDSFDTDVLK	H	51	50	41	68.1
MSRA_ECOLI	HLVSPADALPGR	H	4	5	5	30
FUR_ECOLI	ILEVLQEPDNHHVSAEDLYK	H	5	5	6	54.4
RS14_ECOLI	AELKAIISDVNASDEDR	K	4	4	3	46.7
EFTU2_ECOLI	GITINTSHVEYDTPTR	H	5	7	5	50.9
CSPE_ECOLI	WFNESKGFGFITPEDGSK	K	3	4	5	43.3
PFLB_ECOLI	AGAPFGPGANPMHGR	H	4	3	3	42
FABA_ECOLI	ALGVGEVKFTGQVLPTAK	K	3	2	2	35.1
CH10_ECOLI	EVETKSAGGIVLTGSAAAK	K	2	3	2	32.7
RL2_ECOLI	ATLGEVGNAEHMLR	H	6	5	5	39.2
MASY_ECOLI	GAFAMGGMAAFIPSKDEEHNNQVLNK	K	4	6	2	30.6
PTH_ECOLI	HNAGAWFVDLLAER	H	8	1	6	63.3
GLRX4_ECOLI	FAYVDILQNPDIR	Y	5	2	3	32.6
TPX_ECOLI	SQTVHFQGNPVTVANSIPQAGSK	H	6	2	6	53.8
ACNB_ECOLI	YLNFNQLSQYTEK	Y	9	8	3	37.4
THIO_ECOLI	SDKIIHLTDDSFDTDVLK	K	9	11	7	48.4
ACNB_ECOLI	PVDVNTHHTLPDFIMNR	H	8	5	11	37.6
AHPC_ECOLI	IKYAMIGDPTGALTR	K	6	7	8	38.3
PTKB_ECOLI	ELCQNHNIPVELIQCR	H	4	3	2	33.3
GHRA_ECOLI	LQAHPEMLNPSVPLFR	H	4	3	3	39.8
YAGF_ECOLI	LTGKEVLIIGTQGGIR	K	2	3	4	29.3
YAGF_ECOLI	SQGTHGMFDSLPYR	H	1	3	2	40.7
THIC_ECOLI	DYAATQTIEMGMADMSENFR	Y	2	5	4	41.4
LUXS_ECOLI	PLLDSFTVDHTR	H	2	3	4	35.1
MASZ_ECOLI	VPDIHNVALMEDR	H	7	3	5	48.5
USPG_ECOLI	HAEFLAQDDGVIHLLHVLPGSASLSLHR	H	4	5	4	50.6
EFTU2_ECOLI	MVVTLIHPIAMDDGLR	H	4	2	2	31.8
YCHF_ECOLI	GASKGEGLGNQFLTNIR	K	3	3	4	41.2
ALF_ECOLI	ANEAYLQGQLGNPK	Y	3	2	3	31.9
GATY_ECOLI	NYLTEHPEATDPR	H	5	3	3	28.5
ADHE_ECOLI	IPLAKMAVAESGMGIVEDK	K	1	2	3	45.6
AHPC_ECOLI	NQAFKNGEFIEITEK	K	6	8	8	43.6
ADHE_ECOLI	PAIGVGAGNTPVVIDETADIKR	K	1	3	3	31
DNAK_ECOLI	LMEIAQQQHAQQQTAGADASANNAK	H	3	2	4	52.4
YAJD_ECOLI	YTEADQYGTTVIAGEDAQK	Y	5	4	1	39.9
DNAK_ECOLI	IELSSAQQTDVNLPYITADATGPK	Y	4	7	4	67.3
RL6_ECOLI	VAKAPVVVPAGVDVK	K	3	4	6	34.7
IPYR_ECOLI	WVKVEGWENAEAAK	K	5	4	4	36.3
HYPE_ECOLI	TLDLPHAEPLPR	H	10	6	7	31.8
AHPC_ECOLI	WKEGEATLAPSLDLVGK	K	8	10	9	40.6
ACSA_ECOLI	VDDVLNVSGHR	H	1	2	1	34.5
AHPC_ECOLI	AAQYVASHPGEVCPAK	H	11	12	11	43.7
LON_ECOLI	LPDGTVKVLVEGLQR	K	5	5	4	34.1
PSPE_ECOLI	EILSEMGYTHVENAGGLK	H	3	4	2	46.1
TNAA_ECOLI	EAEYKDWTIEQITR	K	4	2	1	28.2
FUMA_ECOLI	GGGSANKTYLYQETK	K	3	2	5	35.1
THIO_ECOLI	NGEVAATKVGALSK	K	8	11	9	36.1
NIRD_ECOLI	GLIAEHQGELWVASPLK	H	3	1	1	46.1
RS18_ECOLI	FTAEGVQEIDYKDIATLK	K	7	10	6	34.2
CRP_ECOLI	MLEDQNLISAHGK	H	3	4	5	43.7
YGEA_ECOLI	YTMEQDFYR	Y	2	2	4	26.8
RS18_ECOLI	FTAEGVQEIDYK	Y	11	11	10	33.3
ALF_ECOLI	KLLPWIDGLLDAGEK	K	1	4	1	32.3
DNAK_ECOLI	ITIKASSGLNEDEIQK	K	2	3	2	24.6
THIO_ECOLI	MIAPILDEIADEYQGKLTVAK	K	35	32	41	37.2
TPIS_ECOLI	HMVHELVSNLR	H	5	1	2	27.3
EFTU2_ECOLI	GIIKVGEEVEIVGIK	K	3	2	4	21.9
TNAA_ECOLI	TGKQLPCPAELLR	K	4	3	4	31.9
FUMA_ECOLI	NSDIAAKGVLPTCQDTGTAIIVGK	K	2	2	5	48.9
PTHP_ECOLI	EAKGFTSEITVTSNGK	K	3	2	3	30.7
TIG_ECOLI	EKINPAGAPTYVPGEYK	K	3	2	4	27.7
AHPC_ECOLI	LGVDVYAVSTDTHFTHKAWHSSSETIAK	H	16	22	23	33.2
CSPE_ECOLI	VEFEITNGAKGPSAANVIAL	K	5	3	3	26
FTSH_ECOLI	TLLAKAIAGEAK	K	3	1	3	30
PTFBC_ECOLI	VVAVTACPTGVAHTFMAAEAIETEAK	H	6	3	2	29
FUMA_ECOLI	TYLYQETKALLTPGK	K	5	3	4	27.2
CSPC_ECOLI	WFNESKGFGFITPADGSK	K	1	1	3	24.7
XYLA_ECOLI	YAQEHHLSPVHQSGR	H	6	11	10	41
FUMA_ECOLI	EILAQLSQYPVSTR	Y	4	4	3	28.9
AHPC_ECOLI	YAMIGDPTGALTR	Y	12	8	7	36.7
AK1H_ECOLI	HVLHGISLLGQCPDSINAALICR	H	3	4	3	56.6
NIRB_ECOLI	GCHTVAALKAETK	H	4	3	2	24.4
TIG_ECOLI	GLIEEMASAYEDPKEVIEFYSK	Y	4	2	3	40.4
NUOE_ECOLI	LNIKPGQTTFDGR	K	4	7	6	27.6
ASPA_ECOLI	AAAMANKELQTIPK	K	3	4	3	33.3
THIO_ECOLI	GIPTLLLFKNGEVAATK	K	15	15	7	33.2
ACNB_ECOLI	MLLPDTVGTGGDSHTR	H	5	7	4	38
PTFBC_ECOLI	AVAHPELFLSEAK	H	2	3	3	44.1
YAGH_ECOLI	DLKNWSLVSTPLDR	K	4	4	3	24.3
LUXS_ECOLI	TMNTPHGDAITVFDLR	H	1	1	3	29.5
AHPC_ECOLI	AAQYVASHPGEVCPAKWK	H	7	5	5	23.8
USPE_ECOLI	KCPSPVWMVK	K	12	5	4	26.8
RL27_ECOLI	FHAGANVGCGR	H	2	1	4	21.6
AHPC_ECOLI	NGEFIEITEKDTEGR	K	3	5	3	24.6
MASY_ECOLI	DEEHNNQVLNK	H	2	2	1	20.7
EFTU2_ECOLI	FESEVYILSK	Y	4	2	3	20.3
RS18_ECOLI	DIATLKNYITESGK	K	7	8	11	38.2
RL2_ECOLI	SAGTYVQIVAR	Y	3	4	5	23
RS4_ECOLI	IEQAPGQHGAR	H	11	12	9	21.6
AHPC_ECOLI	LGVDVYAVSTDTHFTHK	H	9	8	9	61.9
EFTU2_ECOLI	FESEVYILSKDEGGR	K	3	2	3	25.8
ACNB_ECOLI	AAGKLLDAHK	K	4	4	4	23.6
AHPC_ECOLI	EGEATLAPSLDLVGKI	K	17	11	12	23
FUMA_ECOLI	YSQNAPLDMYK	Y	8	5	7	26.2
GCSP_ECOLI	DICLIPASAHGTNPASAHMAGMQVVVVACDK	H	2	1	2	26.3
HNS_ECOLI	SEALKILNNIR	K	3	3	1	25.5
ULAD_ECOLI	SLPMLQVALDNQTMDSAYETTR	Y	4	1	3	26.2
FUMA_ECOLI	DHPIYYAGPAK	H	3	2	3	26.4
RS6_ECOLI	HAVTEASPMVK	H	6	6	5	20.1
BCP_ECOLI	SFMGKTYDGIHR	K	3	3	3	20.2
FUMA_ECOLI	DPEASENDKYVALQFLR	Y	5	4	7	28.4
TUSE_ECOLI	MLVKAMANK	K	7	6	5	23
PGK_ECOLI	AQASTHGIGK	H	3	4	3	19.3
AHPC_ECOLI	AWHSSSETIAKIK	H	8	11	12	21
RMF_ECOLI	GYQAGIAGR	Y	4	9	8	25.1
GATY_ECOLI	INVATELKNAFSQALK	K	2	2	3	31.7
EFTU2_ECOLI	VGEEVEIVGIKETQK	K	5	3	1	24.7
PYRG_ECOLI	AVISLKDVDSIYK	K	3	2	1	29.1
CH10_ECOLI	VGDIVIFNDGYGVK	Y	7	5	5	23.2
GARD_ECOLI	NLLGITTSVHCVAGVVDYVVK	H	1	2	1	26.6
IDH_ECOLI	HPELTDMVIFR	H	1	3	1	30.6
CRL_ECOLI	KFTALGPYIR	K	2	4	2	22.6
GCSP_ECOLI	NLFCSCVPISEYQ	Y	3	2	2	21.6
THIO_ECOLI	VGALSKGQLK	K	21	19	18	25.4
DHAL_ECOLI	VVEKLPAIADK	K	4	5	8	29.9
TNAA_ECOLI	GAEQIYIPVLIKK	K	5	3	4	22.2
RL6_ECOLI	GADKQVIGQVAADLR	K	3	2	2	23.4
TIG_ECOLI	FGGNEKQALELPR	K	3	3	4	20.2
ACNB_ECOLI	MDAAQLTEEGYYSVFGKSGAR	K	3	3	5	25.1
FDHE_ECOLI	YLHCNLCETEWHVVR	H	6	4	6	26.2
RS11_ECOLI	EYGIKNLEVMVK	K	2	2	1	19.9
PRMB_ECOLI	HEPELGLASGTDGLKLTR	H	5	6	6	25.5
DNAK_ECOLI	NQGDHLLHSTR	H	2	2	2	18.7
PFLB_ECOLI	KSGVLTGLPDAYGR	K	2	1	2	19.6
RL28_ECOLI	SHALNATK	H	54	50	56	20.5
AHPC_ECOLI	IKAAQYVASHPGEVCPAK	K	7	10	6	40.3
YGFK_ECOLI	LDYDSALNIR	Y	3	3	4	20.9
KATG_ECOLI	ATDESKELFEGR	K	5	4	4	20.4
RS8_ECOLI	YFQGKAVVESIQR	K	2	4	4	29.7
SDHM_ECOLI	NAIAAVKAVNAAR	K	5	4	5	25.2
EFTU2_ECOLI	PGTIKPHTK	K	5	7	2	31.7
EFTU2_ECOLI	ILELAGFLDSYIPEPER	Y	1	3	2	21.1
RS21_ECOLI	SCEKAGVLAEVR	K	2	2	3	27.1
RL28_ECOLI	SHALNATKR	H	7	7	9	19.9
ODO2_ECOLI	LLAEHNLDASAIK	H	5	5	4	28.8
YGFK_ECOLI	YWNNVNPAEIYQR	Y	5	6	3	22.2
RS11_ECOLI	NLEVMVKGPGPGR	K	6	1	7	20.3
RS8_ECOLI	QAGLGGEIICYVA	Y	2	3	1	22.2
YEAK_ECOLI	GTALGQGAKALVCK	K	4	4	5	18.3
RL14_ECOLI	YAGVGDIIK	Y	6	5	3	21.9
PTHP_ECOLI	PAAQFVKEAK	K	4	4	4	20.8
MINE_ECOLI	KDILEVICK	K	7	3	6	35.1
ACNB_ECOLI	MDAAQLTEEGYYSVFGK	Y	3	4	3	36.2
DEOB_ECOLI	HDLAVEPPAPTVLQK	H	2	1	1	19.2
NUOE_ECOLI	KLNIKPGQTTFDGR	K	5	2	4	33.8
SDHL_ECOLI	NAIASVKAINAAR	K	4	3	3	21
GLRX4_ECOLI	GELQQLIKETAAK	K	1	2	3	20.4
TNAA_ECOLI	KYDIPVVMDSAR	K	2	2	2	20.1
RL2_ECOLI	HVVKVVNPELHK	H	3	4	1	16.2
EVGA_ECOLI	HCADAGANGFVSK	H	1	2	1	20.1
CSPE_ECOLI	GNVKWFNESK	K	3	3	3	20.5
GCSP_ECOLI	LQDAFPVLYTGR	Y	5	5	4	17.2
PTKB_ECOLI	VNEIETYMDGVHLICTTAK	Y	7	7	9	67.7
FUMA_ECOLI	DHPIYYAGPAKTPEGYASGSLGPTTAGR	H	2	1	4	20.5
AHPC_ECOLI	AWHSSSETIAK	H	6	9	4	21.4
RS14_ECOLI	VALADKYFAK	K	1	4	5	18.6
FNR_ECOLI	YITIENNDALAQLAGHTR	H	4	4	3	32.6
G3P1_ECOLI	LEKAATYEQIK	K	1	4	2	24
ACNB_ECOLI	GKMQPGITLR	K	3	3	3	19.9
GCSP_ECOLI	IIGVSKDAAGNTALR	K	4	3	3	25
THIC_ECOLI	FCSMKISQEVR	K	4	3	4	15.8
FETP_ECOLI	EAEGQDFQLYPGELGK	Y	2	2	2	23.7
TNAA_ECOLI	KDAMVPMGGLLCMK	K	2	1	1	15.3
SYL_ECOLI	KVIYVPGK	K	4	5	2	16.9
PGK_ECOLI	KDDETLSK	K	4	7	7	18.5
MNMA_ECOLI	YLPAQPGK	Y	5	3	3	18.2
DPS_ECOLI	SKATNLLYTR	K	1	1	2	20.4
TNAA_ECOLI	SYYALAESVK	Y	5	3	2	22.9
THIO_ECOLI	MIAPILDEIADEYQGK	Y	39	46	41	27.4
GRCA_ECOLI	VEGGQHLNVNVLR	H	2	1	2	14.7
DNAK_ECOLI	KVAEFFGK	K	7	4	6	18.3
MNMA_ECOLI	KGLGIGGTK	K	5	7	5	22.3
NUOE_ECOLI	AASIEALKIVQK	K	3	3	6	20.3
EFTU2_ECOLI	TVGAGVVAKVLS	K	4	3	1	17.4
NIRD_ECOLI	GLIAEHQGELWVASPLKK	H	1	1	1	15.3
BCP_ECOLI	AGVDVLGISTDKPEKLSR	K	4	4	5	26.5
RL16_ECOLI	GKGNVEYWVALIQPGK	K	1	4	3	24.2
IF3_ECOLI	IMDYGKFLYEK	K	3	2	2	15.8
PTFBC_ECOLI	KTAQELDK	K	1	2	3	18.9
G3P1_ECOLI	KHITAGAK	K	6	7	6	17.5
DPS_ECOLI	KATVELLNR	K	3	3	1	19.9
ARAG_ECOLI	GIGKTFPGVK	K	2	2	2	14.5
RL7_ECOLI	EAKDLVESAPAALK	K	2	3	6	21.7
TALB_ECOLI	EHGYETVVMGASFR	H	2	1	1	29.3
RL11_ECOLI	TPPAAVLLKK	K	2	4	6	19.2
PAAX_ECOLI	PLVPLLKEAADELTPER	K	1	2	2	18.8
RL6_ECOLI	KLQLVGVGYR	K	1	4	7	22
RL29_ECOLI	VKTLLNEK	K	6	5	5	18.7
RS21_ECOLI	EFYEKPTTER	K	4	6	5	21.6
YIFE_ECOLI	HGYAFNELDLGK	H	1	5	1	25.9
TNAA_ECOLI	NVYIKEAFDTGVR	K	3	3	3	17.2
YAGF_ECOLI	VFVSEAQAIKAIK	K	3	2	2	13.7
KATG_ECOLI	HPEALAK	H	3	4	7	16
CH60_ECOLI	QQIEEATSDYDR	Y	7	5	2	22
CISY_ECOLI	YSIGQPFVYPR	Y	3	3	3	15.9
YGFK_ECOLI	IPAELIQHDIDFVAAHGVK	H	2	1	4	62.9
RS3_ECOLI	PGIVIGKK	K	4	1	3	14.6
PHOP_ECOLI	VEVLSAGADDYVTKPFHIEEVMAR	K	2	4	2	16.3
YCHF_ECOLI	LDQLAEIVKPQR	K	4	1	2	12.9
FUMA_ECOLI	GVYNTYIEDNLR	Y	2	4	1	20
GLRX4_ECOLI	QIAENPILLYMKGSPK	K	4	3	4	21.1
ACEA_ECOLI	TQQIEELQKEWTQPR	K	1	2	3	20.5
AHPC_ECOLI	SLINTKIK	K	8	8	7	19
FKBB_ECOLI	HPAVPVDVVHR	H	7	5	9	14.7
YCIN_ECOLI	HLAHVLSEK	H	4	2	3	16.5
EFTU2_ECOLI	QVGVPYIIVFLNK	Y	2	4	2	20
EFTU2_ECOLI	HYAHVDCPGHADYVK	H	6	3	2	13.1
RS17_ECOLI	TKSWTLVR	K	5	7	7	17.1
RS18_ECOLI	NYITESGK	Y	10	12	10	17.7
YFBU_ECOLI	QYHLSANEINQIINA	H	1	1	2	15.1
CLPB_ECOLI	LVGAPPGYVGYEEGGYLTEAVR	Y	2	2	2	27.8
DNAK_ECOLI	KFEELVQTR	K	1	1	1	18.9
YAGF_ECOLI	HISWGK	H	12	9	7	16.6
YFCZ_ECOLI	AEAEQTLAALTEKAR	K	1	2	2	16.8
RL35_ECOLI	PKAMVSK	K	8	6	6	18.3
RL16_ECOLI	GNVEYWVALIQPGK	Y	1	2	4	23.9
NIRD_ECOLI	VKDGVVQLR	K	3	1	6	16.9
BCP_ECOLI	KAGVDVLGISTDKPEK	K	3	3	2	26.6
ACNB_ECOLI	LLDAHKGQLPTR	H	3	4	5	15.6
RS14_ECOLI	RAELKAIISDVNASDEDR	K	6	4	6	24.3
GMHA_ECOLI	YVEAVGR	Y	2	1	1	13.7
CYSH_ECOLI	TIYQYLQK	Y	13	15	20	16.8
RS1_ECOLI	KGAIVTGK	K	2	4	3	18.5
CH10_ECOLI	SAGGIVLTGSAAAKSTR	K	3	3	2	15.1
RL2_ECOLI	DGAYVTLR	Y	5	4	4	12
PREA_ECOLI	SYIVYPR	Y	3	2	4	10.1
RS6_ECOLI	YTAAITGAEGKIHR	K	3	1	5	15.1
RS3_ECOLI	KPELDAK	K	7	10	8	20.5
ALF_ECOLI	ANEAYLQGQLGNPKGEDQPNKK	K	2	1	2	17.3
NUSA_ECOLI	DLAFKLAAR	K	4	5	4	13.1
AHPC_ECOLI	KIKAAQYVASHPGEVCPAK	K	3	5	2	24.1
USPF_ECOLI	VHVHVEEGSPKDR	H	4	2	1	14
LUXS_ECOLI	LQELHI	H	2	4	2	13.7
BOLA_ECOLI	AAFQPVFLEVVDESYR	Y	3	4	4	17.9
ROXA_ECOLI	ELISGFADYVLQR	Y	2	2	5	15.7
RS5_ECOLI	SVEEILGK	K	3	2	2	18.6
GMHA_ECOLI	DDANIHAIQR	H	1	3	1	22
RL7_ECOLI	VAVIKAVR	K	5	4	4	13.5
PSPA_ECOLI	EVEWQEKAELALLK	K	1	2	3	17.8
RBSA_ECOLI	GIDKAFPGVK	K	3	3	2	11.9
KBL_ECOLI	KEVVEWLR	K	3	4	3	16.6
FUMA_ECOLI	SNKPFHYQAPFPLK	K	2	2	2	13
AHPC_ECOLI	IKPFKNQAFK	K	2	4	1	23
KATG_ECOLI	CPFHQGGHDQSAGAGTTTR	H	3	1	2	17.8
ISPH_ECOLI	YVVDSLR	Y	1	2	1	13.1
SYFA_ECOLI	TMKAQQPPIR	K	5	7	5	13.6
IF3_ECOLI	FLYEKSK	K	5	3	3	13.5
XYLA_ECOLI	YEGSKSSNPLAFR	K	3	2	2	20.4
FUMA_ECOLI	TVKLASAK	K	3	5	5	18.9
RS4_ECOLI	NYYKEAAR	K	3	1	3	12.8
USPG_ECOLI	HANLPVLVVR	H	3	3	3	14.5
RL6_ECOLI	LQLVGVGYR	Y	3	2	1	11
RL14_ECOLI	ITIKEAIPR	K	2	2	1	13.4
PT1_ECOLI	KEIEIYK	K	2	2	2	12.5
RRF_ECOLI	ASPSLLDGIVVEYYGTPTPLR	Y	5	1	1	19.3
RL13_ECOLI	VYAGNEHNHAAQQPQVLDI	H	2	2	1	11.1
CH10_ECOLI	VGDIVIFNDGYGVKSEK	K	3	6	4	14.4
ADHE_ECOLI	KEAAPAK	K	5	5	5	14
SELD_ECOLI	ISPKVLETILHSEQAK	K	1	2	3	22.9
RL1_ECOLI	KSDQNVR	K	4	3	3	13.9
YCGL_ECOLI	DQTYLYVEK	Y	3	2	2	15.9
EFTU2_ECOLI	KLLDEGR	K	5	6	6	14.2
RL2_ECOLI	GKPFAPLLEK	K	2	2	5	15.7
NUOG_ECOLI	FFQVYDPAYYDSK	Y	1	1	1	13.5
PT1_ECOLI	AELAKLK	K	5	6	3	14
PTNAB_ECOLI	WTKETNVSR	K	3	1	3	17.7
FUMA_ECOLI	YFAHDIR	Y	5	2	4	12.9
TTCA_ECOLI	KEQYNLNK	Y	3	1	2	13
ACNB_ECOLI	LLDAHK	H	4	7	5	11.6
CNU_ECOLI	SVWHYVQ	H	4	4	5	13.9
FUMA_ECOLI	TYLYQETK	Y	1	3	1	13.8
ACNB_ECOLI	GFSLAQKMVGR	K	1	1	1	10.9
MAP1_ECOLI	DGWTVKTK	K	1	2	1	10.6
TNAA_ECOLI	GLTFTYEPK	Y	2	3	2	9.5
ISCU_ECOLI	AAIADYK	Y	5	3	5	11.5
SUCD_ECOLI	SGTLTYEAVK	Y	1	1	1	9.7
MASY_ECOLI	NKLLAAR	K	2	4	2	11.6
BCP_ECOLI	TYDGIHR	Y	4	4	2	12.3
RL2_ECOLI	KVEADCR	K	1	2	1	11.3
ADHE_ECOLI	FATHGGYLLQGKELK	H	2	1	1	10.5
EFTS_ECOLI	EIAEKMVEGR	K	4	1	2	13.5
RL5_ECOLI	KSVAGFK	K	2	4	5	15.7
TRHP_ECOLI	EDDVGNIVHK	H	2	3	1	12.3
RL9_ECOLI	KNIEFFEAR	K	1	1	1	17.1
RS14_ECOLI	AELKAIISDVNASDEDRWNAVLK	K	1	2	3	16.2
TTCA_ECOLI	EQYNLNK	Y	7	4	6	12.2
RL6_ECOLI	YADEVVR	Y	2	3	2	13.5
EFTU2_ECOLI	TYGGAAR	Y	2	4	2	11.5
RL14_ECOLI	KGDVLK	K	6	4	3	13.2
RL2_ECOLI	VVNPELHK	H	3	2	7	9.7
FUMA_ECOLI	ALLTPGKLK	K	7	7	8	9
GLRX3_ECOLI	GGLDPLLK	K	1	2	3	15.8
RL13_ECOLI	GMLPKGPLGR	K	3	2	1	8.4
FUR_ECOLI	AGLKVTLPR	K	2	2	2	11.6
RS15_ECOLI	KLLDYLK	K	5	2	2	13.8
RL2_ECOLI	NKDGIPAVVER	K	3	3	3	12.7
RS15_ECOLI	YTQLIER	Y	1	2	2	15.9
ACP_ECOLI	KIIGEQLGVK	K	5	4	6	12.3
PTOCB_ECOLI	TAKTAPK	K	9	6	12	11.9
HPRT_ECOLI	HLPYIGK	H	3	3	2	18.6
PREA_ECOLI	EHPVTL	H	2	2	2	11.4
ODP1_ECOLI	KMNMDGVR	K	2	3	1	9.8
LON_ECOLI	EYYLNEQMK	Y	2	2	1	16.7
RS1_ECOLI	NLTDYGAFVDLGGVDGLLHITDMAWK	Y	2	1	1	27.1
PTQB_ECOLI	AAVAAIKK	K	2	2	1	13.1
YGFK_ECOLI	SHQNDK	H	4	2	3	9.1
YEGU_ECOLI	AHFGWIDR	H	2	2	2	7.5
RS7_ECOLI	QPALGYLN	Y	2	1	1	7.9
RL14_ECOLI	SEKFMK	K	6	3	4	12.2
TCDA_ECOLI	TIQDPLAAKLR	K	2	1	1	8
RIR1_ECOLI	FPSGKVPMQQLLK	K	2	3	2	10.6
YAGF_ECOLI	LVSVLPNGPDYHPTVR	Y	3	4	2	10.8
RS17_ECOLI	FVKHPIYGK	K	1	4	1	8.2
PPIB_ECOLI	IKGVATGR	K	3	3	2	12.8
ATMA_ECOLI	GAVKLSK	K	5	6	5	10.2
YGFK_ECOLI	KVALEK	K	4	2	2	10.1
HNS_ECOLI	KLQQYR	K	7	11	8	9.6
RL28_ECOLI	VCQVTGKR	K	2	4	4	10.1
RL2_ECOLI	YILAPKGLK	K	3	3	3	11
AROF_ECOLI	KSISDIIAGR	K	2	4	3	8.5
EFTU2_ECOLI	TKPHVNVGTIGHVDHGK	K	1	1	2	8.6
FNR_ECOLI	KNAEER	K	2	1	4	9.8
UVRA_ECOLI	KIEVPK	K	2	1	1	11.2
PUR1_ECOLI	KLNANR	K	5	2	5	10.9
RS3_ECOLI	KGEDVEK	K	2	5	1	14.6
RL2_ECOLI	AVVKCK	K	4	1	2	11.3
USPE_ECOLI	AVYLHQR	Y	1	5	3	11.1
RL27_ECOLI	KAGGSTR	K	3	2	4	13
RL27_ECOLI	DHTLFAK	H	1	2	1	8.4
TTCA_ECOLI	IVEENTYGIVK	Y	2	1	5	12.2
BCP_ECOLI	AGVDVLGISTDKPEK	K	2	2	1	11.6
RL10_ECOLI	LFKEFAK	K	3	1	2	13
YAJD_ECOLI	IYPWVCGR	Y	1	2	2	15.9
ADHE_ECOLI	YPLISELK	Y	2	2	1	9.9
RS17_ECOLI	PLSKTK	K	4	3	6	8.9
RS1_ECOLI	DTLHLEGKELEFK	H	1	1	2	9
EFEB_ECOLI	LNGEALEEYVK	Y	3	4	4	8.9
ADHE_ECOLI	AAYSSGK	Y	1	1	2	8.2
RL11_ECOLI	KAAGIK	K	3	4	3	12.3
GCSP_ECOLI	LDDVYGDR	Y	2	2	5	10.7
CRP_ECOLI	TIVVYGTR	Y	1	1	3	7.8
RS2_ECOLI	KEALMR	K	2	1	2	8.2
OXC_ECOLI	NIIDMYK	Y	7	10	7	9
RNG_ECOLI	VHHAYDSDR	H	1	1	1	8.9
DNAK_ECOLI	GQKMAPPQISAEVLK	K	1	3	2	10.8
ALF_ECOLI	DSQEYVSKK	K	1	2	1	12.1
YAGE_ECOLI	TLLQQLKLC	K	1	1	2	12.4
GLTL_ECOLI	KTDLAK	K	3	6	2	8.3
RL2_ECOLI	YILAPK	Y	3	5	3	9.3
UGPB_ECOLI	KAGLDPEQPPK	K	1	1	1	7.2
GRCA_ECOLI	EVPVEVKPEVR	K	1	1	1	8.1
EFTU2_ECOLI	HTPFFK	H	6	2	3	12.3
INSG_ECOLI	YPTAPK	Y	4	2	3	8.1
RS12_ECOLI	SNVPALEACPQKR	K	1	1	1	8.2
RS17_ECOLI	VVEKAVL	K	1	3	2	6.7
THIO_ECOLI	GQLKEFLDANLA	K	1	2	1	9.3
YBHD_ECOLI	FNELYPNIKVR	K	1	2	3	8.6
CRP_ECOLI	AETLYYIVK	Y	3	2	2	10.5
ALF_ECOLI	KYYDPR	K	2	3	1	9.4
ODP1_ECOLI	TYVPADDYR	Y	1	1	1	7.3
YGFK_ECOLI	QDIPEYIR	Y	1	1	2	8
TNAA_ECOLI	DPKTGK	K	2	2	1	9.6
ISCU_ECOLI	AAIADYKSK	K	1	4	1	14.1
RS8_ECOLI	KDELPK	K	2	1	2	9
NFUA_ECOLI	GEHSYY	H	3	2	5	5.9
PTNAB_ECOLI	KVSTDPK	K	5	5	6	6.3
MIAB_ECOLI	VFHQLGR	H	2	1	1	7
ACNB_ECOLI	WMIAEGYGDR	Y	1	1	1	8.6
FETP_ECOLI	EAWAQWQHK	H	1	3	1	11.7
CAPP_ECOLI	LSKSSR	K	1	2	3	6.7
PRC_ECOLI	TVGKEK	K	1	1	1	6.3
YAJD_ECOLI	EFVYSNLR	Y	2	2	2	12.6
CSRA_ECOLI	SQQSSY	Y	3	2	2	8
RIDA_ECOLI	LPKDVK	K	1	1	1	8.2
ACNB_ECOLI	TAVDTYR	Y	1	1	1	7.4
YACH_ECOLI	KAVPVK	K	5	3	2	7.2
RS18_ECOLI	NYITESGKIVPSR	K	2	3	3	12.8
RL14_ECOLI	KGDVLKAVVVR	K	2	4	3	16.4
GATD_ECOLI	YDFIGSR	Y	1	2	1	15.3
MDH_ECOLI	KPGMDR	K	2	3	5	14.2
MACB_ECOLI	YHLLSHLTAEQNVEVPAVYAGLER	Y	1	1	1	8.6
EFTS_ECOLI	KSGAIK	K	2	3	2	13.8
RS14_ECOLI	AKQSMK	K	1	1	1	10.2
RL27_ECOLI	VKFEVK	K	3	2	3	8.8
AHPC_ECOLI	SLINTKIKPFK	K	1	1	1	13.8
YDCA_ECOLI	KPCSGSKGGISHCTAGGK	K	4	2	2	8.8
RL35_ECOLI	HLRPKAMVSK	H	1	2	2	9.7
YGEY_ECOLI	LGYDEFLGK	Y	1	1	1	12.5

## Sheet: 3
Inter-linked peptides identified from SELM IP samples (union of three technical repeats)
Cross-linked Protein	Cross-linked Peptide and Site	Cross-linked AA	PSM			Best score
			rep1	rep2	rep3
BIP_HUMAN	IEWLESHQDADIEDFK	H	8	7	9	76.4
CALU_HUMAN	GHDLNEDGLVSWEEYK	H	8	5	6	67.2
SELM_HUMAN	AFVTQDIPFYHNLVMK	H	35	30	23	58.6
RCN1_HUMAN	EEFTAFLHPEEFEHMK	H	76	45	52	46.3
CALU_HUMAN	EEFTAFLHPEEYDYMK	H	13	14	14	43.2
CALU_HUMAN	DWILPSDYDHAEAEAR	H	7	6	11	36.1
SELM_HUMAN	EEINALVQELGFYR	Y	5	10	6	25.7
BIP_HUMAN	KSQIFSTASDNQPTVTIK	K	5	2	2	21.3
PDIA1_HUMAN	HNQLPLVIEFTEQTAPK	H	2	4	1	20.3
SELM_HUMAN	EVKAFVTQDIPFYHNLVMK	K	19	25	24	40.8
1433E_HUMAN	HLIPAANTGESK	H	5	2	3	18.6
PDIA1_HUMAN	LSNFKTAAESFK	K	4	2	1	17.5
RCN1_HUMAN	HLVYESDK	H	3	1	3	16.4
CALR_HUMAN	KVHVIFNYK	K	1	1	1	16
PPIA_HUMAN	HVVFGK	H	4	3	4	15.6
RCN1_HUMAN	HWILPQDYDHAQAEAR	H	2	9	7	15.3
PDIA3_HUMAN	FLDAGHK	H	9	5	3	14.7
CALR_HUMAN	DKQDEEQR	K	4	2	1	14
PDIA1_HUMAN	SVSDYDGKLSNFK	K	1	8	5	15.3
PDIA1_HUMAN	VHSFPTLK	H	2	5	3	12.1
PDIA1_HUMAN	LITLEEEMTKYKPESEELTAER	K	3	6	5	18.2
SELM_HUMAN	YEELER	Y	2	4	5	11.9
PLGT3_HUMAN	DVVLPTYDITHSMLEAMR	H	1	2	3	16.3
SGPL1_HUMAN	KMPIIGR	K	2	1	1	7.5
GLU2B_HUMAN	KILIEDWK	K	6	2	0	15.1
PDIA4_HUMAN	SKVLEVAK	K	2	1	0	14
PRDX4_HUMAN	LKYFDK	K	2	1	0	12.2
CALU_HUMAN	TFDQLTPEESKER	K	1	2	0	12
PNPH_HUMAN	FHMYEGYPLWKVTFPVR	H	1	1	0	11.2
CALR_HUMAN	HEQNIDCGGGYVK	Y	1	1	0	12.1
NSDHL_HUMAN	VNADIEKVNQNQAK	K	2	4	0	9.7
CALX_HUMAN	HHAISAK	H	2	9	0	11
PDIA1_HUMAN	KFDEGR	K	2	1	0	9.4
NOLC1_HUMAN	AAVPAKRVGLPPGK	K	3	8	0	8.4
NU160_HUMAN	KAGTVMFEYGMRLGREVR	Y	4	5	0	8.4
TRA2B_HUMAN	PHTPTPGIYMGRPTYGSSR	H	1	1	0	8.8
CNPY2_HUMAN	SQDLHCGACR	H	4	0	3	17.6
PDIA4_HUMAN	KLAPEYEK	K	4	0	4	11.1
CALU_HUMAN	VHHEPQLSDK	H	3	0	3	10.1
PDIA4_HUMAN	DLEHLSK	H	1	0	2	10
FAS_HUMAN	DLVEAVAHILGIR	H	1	0	1	8.3
PDIA4_HUMAN	FIEEHATK	H	1	0	2	10.5
PDIA4_HUMAN	DKDPPIPVAK	K	1	0	2	8.1
PCCB_HUMAN	AYNMVDIIHSVVDER	H	0	3	4	35.9
PRDX4_HUMAN	HGEVCPAGWKPGSETIIPDPAGK	H	0	5	5	17.7
PDIA1_HUMAN	KSNFAEALAAHK	K	0	3	2	15.7
GLU2B_HUMAN	KLIELQAGK	K	0	4	1	14.6
RCN2_HUMAN	AEELHYPLGER	H	0	1	3	11.9
BIP_HUMAN	AKFEELNMDLFR	K	0	1	1	12.7
PYR1_HUMAN	NSVTGGTAAFEPSVDYCVVK	Y	0	3	1	7.8
RCN2_HUMAN	HYAMQEAKQQFVEYDK	H	3	0	0	22.9
CALR_HUMAN	DKGLQTSQDAR	K	7	0	0	22.9
ALDOA_HUMAN	FSHEEIAMATVTALR	H	1	0	0	22.2
PDIA1_HUMAN	VLVGKNFEDVAFDEK	K	3	0	0	21.9
SELM_HUMAN	AFVTQDIPFYHNLVMK	H	3	0	0	13.2
BIP_HUMAN	TWNDPSVQQDIKFLPFK	K	4	0	0	12.9
RCN1_HUMAN	TFDQLTPDESKER	K	4	0	0	12.6
RCN1_HUMAN	YIFDNVAK	Y	1	0	0	11.1
H90B3_HUMAN	HLEINPDHPIMETLR	H	5	0	0	9.9
RCN2_HUMAN	WDPTANEDPEWILVEKDR	K	1	0	0	9.7
PDIA1_HUMAN	SNFAEALAAHK	H	1	0	0	9.4
CALR_HUMAN	IKDPDASKPEDWDER	K	3	0	0	9.3
RCN2_HUMAN	LGHEEQQK	H	3	0	0	9.3
NOMO1_HUMAN	PGVYKVTPR	K	1	0	0	9.2
SDF2L_HUMAN	GQHEVHGMPSANTHNTWK	H	1	0	0	8.8
CALU_HUMAN	IDGDKDGFVTVDELK	K	1	0	0	8.7
U520_HUMAN	KTGNFQVTELGR	K	1	0	0	8.4
PDIA4_HUMAN	KGQAVDYEGSR	K	3	0	0	8.3
RBM25_HUMAN	MSFPPHLNR	H	2	0	0	8.3
NUCB2_HUMAN	TLNEEKR	K	1	0	0	8.2
PCCA_HUMAN	MPVIKPDIANWELSVK	K	1	0	0	8.1
WDR26_HUMAN	NIVQEDHPIMSFTISK	H	2	0	0	8.1
C1TC_HUMAN	LAILQVGNRDDSNLYINVK	Y	1	0	0	7.9
TRA2B_HUMAN	SPSPYYSRGGYR	Y	1	0	0	7.7
PLAK_HUMAN	NLSDVATKQEGLESVLK	K	1	0	0	7.7
ACOD_HUMAN	AAILARIKRTGDGNYK	Y	1	0	0	7.6
NU160_HUMAN	PRHFREFTVCSIGTANAVAGAVKYSESAGGFYYVESGK	H	1	0	0	7.6
PDIA1_HUMAN	YKPESEELTAER	K	1	0	0	7.5
THOC2_HUMAN	EKIEKK	K	1	0	0	7.5
ACTG_HUMAN	VAPEEHPVLLTEAPLNPK	H	0	5	0	31.8
BIP_HUMAN	NKITITNDQNR	K	0	4	0	18.6
CALU_HUMAN	HLVYESDQNK	H	0	4	0	16
CALR_HUMAN	SGTIFDNFLITNDEAYAEEFGNETWGVTK	Y	0	2	0	11.2
ACACA_HUMAN	DFRKQVNYEVDRR	Y	0	1	0	8.6
PDIA3_HUMAN	FEDKTVAYTEQK	K	0	2	0	8.2
TMEDA_HUMAN	LEDLSESIVNDFAYMK	Y	0	2	0	7.8
SELM_HUMAN	RYEELER	Y	0	1	0	7.7
CALX_HUMAN	LLSKTPELNLDQFHDK	K	0	1	0	7.7
PDIA1_HUMAN	ENLLDFIKHNQLPLVIEFTEQTAPK	K	0	1	0	7.3
RL32_HUMAN	TKHMLPSGFRK	K	0	1	0	7.2
PO210_HUMAN	AVGSVTVYYEVAGHLRTYK	Y	0	1	0	7.2
SPTB2_HUMAN	LDERHRLFQLNR	H	0	1	0	7.1
SND1_HUMAN	LMENMRNDIASHPPVEGSYAPR	Y	0	1	0	7.1
TR150_HUMAN	TENGKDKEQKQTNTDK	K	0	1	0	7.1
HEAT1_HUMAN	GIPVELWAHYVEELNSTQR	Y	0	1	0	7.1
MANF_HUMAN	PLAHHIPVEK	H	0	2	0	7
SNX9_HUMAN	MYGLKSYIEYQLTPTNTNR	K	0	1	0	7
UGGG1_HUMAN	EQLDPDELETITMHK	H	0	0	6	15.8
CALR_HUMAN	IDDPTDSKPEDWDKPEHIPDPDAK	K	0	0	3	20.7
LMAN1_HUMAN	YQEEFEHFQQELDK	H	0	0	1	7.6
BOLA2_HUMAN	ELSAEYLR	Y	0	0	2	5.3
PDIA6_HUMAN	NSYLEVLLK	Y	0	0	1	12
ACACA_HUMAN	IHNANPELTDGQIQAMLR	H	0	0	2	7.1
ENOA_HUMAN	EGLELLKTAIGK	K	0	0	1	10.3
SELM_HUMAN	HLPGADPELVLLGR	H	0	0	1	13.5
NU133_HUMAN	SVDKSSNR	K	0	0	1	6.2
CNOT1_HUMAN	TAVEKAGPEMDKR	K	0	0	1	7.2
K1C9_HUMAN	SLEDTKNR	K	0	0	2	5.3
GANAB_HUMAN	VTEGGEPYR	Y	0	0	1	5
TRAP1_HUMAN	VEVYSR	Y	0	0	1	3.4
