# Supplementary material for: Characterize direct protein interactions with enrichable, cleavable and latent bioreactive unnatural amino acids
Source: Nat Commun. 2024 Jun 18;15:5221. doi: 10.1038/s41467-024-49517-1 (PMC11189575; doi:10.1038/s41467-024-49517-1)
Supplement: Supplementary file 8 — Source Data [file 41467_2024_49517_MOESM8_ESM.xlsx]

## Sheet:  raw data_Fig 3a
	UAA fragementation statistics used in Fig.3a
replicate	cross-link pair	uaa type	MS2 file name	MS2 total ion number	MS2 total ion intensity	theoretical fragment ions containing the cross-linking bond	match ion number	match ion intensity	α peptide	α peptide mass	α peptide modifications	theoretical internal fragment ions number(α)	match ion number	match ion intensity	theoretical cross-link bond fragmented ions(α)	match ion number	match ion intensity	β peptide	β peptide mass	β peptide modifications	theoretical internal fragment ions number(β)	match ion number	match ion intensity	theoretical cross-link bond fragmented ions(β)	match ion number	match ion intensity
replicate 1	IELSSAQQTDVNLPYITADATGPK(15)-LNIDUNPGTAPK(5)	Y	20220625_TRX_3.53869.53869.4.0.dta	604	3178.5	136	40	487.278	IELSSAQQTDVNLPYITADATGPK	2532.28		46	2	2.89126	6	0	0	LNIDZNPGTAPK	1770.88		22	4	14.2505	6	2	8.35041
replicate 1	AELKAIISDVNASDEDR(4)-LNIDUNPGTAPK(5)	K	20220625_TRX_3.51116.51116.4.0.dta	456	1320.51	108	33	256.743	AELKAIISDVNASDEDR	1845.92		32	7	17.0084	6	2	24.5233	LNIDZNPGTAPK	1770.88		22	13	36.0225	6	5	117.505
replicate 1	HAEFLAQDDGVIHLLHVLPGSASLSLHR(16)-LNIDUNPGTAPK(5)	H	20220625_TRX_3.58863.58863.6.1.dta	287	2328.42	152	33	362.169	HAEFLAQDDGVIHLLHVLPGSASLSLHR	3032.61		54	9	89.5776	10	3	102.923	LNIDZNPGTAPK	1770.88		22	3	15.1459	10	2	58.4302
replicate 1	HNAGAWFVDLLAER(1)-LNIDUNPGTAPK(5)	H	20220625_TRX_3.61032.61032.4.0.dta	284	1201.47	96	28	210.323	HNAGAWFVDLLAER	1598.81		26	10	68.6724	6	3	115.01	LNIDZNPGTAPK	1770.88		22	8	19.4031	6	3	49.178
replicate 1	DYAATQTIEMGMADMSENFR(2)-LNIDUNPGTAPK(5)	Y	20220625_TRX_3.57603.57603.4.0.dta	167	2378.81	120	27	670.776	DYAATQTIEMGMADMSENFR	2280.96		38	0	0	6	0	0	LNIDZNPGTAPK	1770.88		22	1	7.75658	6	1	23.6001
replicate 1	VNEIETYMDGVHLICTTAK(7)-LNIDUNPGTAPK(5)	Y	20220625_TRX_3.54886.54886.4.0.dta	446	1064.39	116	18	84.6382	VNEIETYMDGVHLICTTAK	2194.05	15,Carbamidomethyl[C];	36	21	37.1322	6	2	87.4915	LNIDZNPGTAPK	1770.88		22	9	12.8734	6	2	38.311
replicate 1	YTEADQYGTTVIAGEDAQK(1)-LNIDUNPGTAPK(5)	Y	20220625_TRX_3.41538.41538.4.2.dta	275	1119.04	116	23	157.303	YTEADQYGTTVIAGEDAQK	2059.95		36	1	2.18155	6	0	0	LNIDZNPGTAPK	1770.88		22	5	9.39583	6	3	49.5286
replicate 1	GASKGEGLGNQFLTNIR(4)-LNIDUNPGTAPK(5)	K	20220625_TRX_3.49814.49814.4.0.dta	570	1349.55	108	35	198.915	GASKGEGLGNQFLTNIR	1761.92		32	8	7.27978	6	2	94.0017	LNIDZNPGTAPK	1770.88		22	16	44.6742	6	4	112.496
replicate 1	FTAEGVQEIDYKDIATLK(11)-LNIDUNPGTAPK(5)	Y	20220625_TRX_3.52652.52652.4.1.dta	803	1119.87	112	26	102.658	FTAEGVQEIDYKDIATLK	2041.05		34	8	3.2889	6	2	30.921	LNIDZNPGTAPK	1770.88		22	17	35.5502	6	5	116.105
replicate 1	SDKIIHLTDDSFDTDVLK(6)-LNIDUNPGTAPK(5)	H	20220625_TRX_3.53305.53305.5.0.dta	575	4199.65	112	28	668.838	SDKIIHLTDDSFDTDVLK	2062.03		34	11	53.4696	8	3	92.7658	LNIDZNPGTAPK	1770.88		22	15	193.513	8	3	110.516
replicate 1	IKYAMIGDPTGALTR(2)-LNIDUNPGTAPK(5)	K	20220625_TRX_3.50473.50473.4.0.dta	300	1372.9	100	28	238.834	IKYAMIGDPTGALTR	1606.86		28	5	6.75171	6	2	14.637	LNIDZNPGTAPK	1770.88		22	12	34.9658	6	4	94.0156
replicate 1	FTAEGVQEIDYK(11)-LNIDUNPGTAPK(5)	Y	20220625_TRX_3.44899.44899.3.0.dta	663	2380.55	88	41	401.343	FTAEGVQEIDYK	1399.67		22	2	1.79295	4	2	2.3714	LNIDZNPGTAPK	1770.88		22	3	12.1977	4	0	0
replicate 1	IIHLTDDSFDTDVLK(3)-LNIDUNPGTAPK(5)	H	20220625_TRX_3.53729.53729.4.0.dta	298	1058.64	100	23	123.958	IIHLTDDSFDTDVLK	1731.88		28	17	85.1497	6	3	115.051	LNIDZNPGTAPK	1770.88		22	8	14.554	6	2	35.2565
replicate 1	MDAAQLTEEGYYSVFGK(11)-LNIDUNPGTAPK(5)	Y	20220625_TRX_3.56137.56137.3.0.dta	191	2714.64	108	30	612.81	MDAAQLTEEGYYSVFGK	1908.87		32	0	0	4	0	0	LNIDZNPGTAPK	1770.88		22	1	5.24953	4	2	12.4809
replicate 1	LGVDVYAVSTDTHFTHKAWHSSSETIAK(13)-LNIDUNPGTAPK(5)	H	20220625_TRX_3.44732.44732.6.0.dta	632	4424.28	152	35	501.463	LGVDVYAVSTDTHFTHKAWHSSSETIAK	3087.52		54	6	47.438	10	0	0	LNIDZNPGTAPK	1770.88		22	12	123.043	10	4	181.705
replicate 1	YITIENNDALAQLAGHTR(1)-LNIDUNPGTAPK(5)	Y	20220625_TRX_3.50549.50549.5.0.dta	321	3502.43	112	35	738.967	YITIENNDALAQLAGHTR	2000.02		34	1	17.549	8	0	0	LNIDZNPGTAPK	1770.88		22	9	146.695	8	1	23.3228
replicate 1	PAIGVGAGNTPVVIDETADIKR(21)-LNIDUNPGTAPK(5)	K	20220625_TRX_3.52496.52496.4.0.dta	219	1267.82	128	28	138.846	PAIGVGAGNTPVVIDETADIKR	2193.19		42	1	7.71832	6	1	83.204	LNIDZNPGTAPK	1770.88		22	8	24.3113	6	3	119.534
replicate 1	ALGVGEVKFTGQVLPTAK(8)-LNIDUNPGTAPK(5)	K	20220625_TRX_3.51991.51991.4.0.dta	212	1183.66	112	22	174.891	ALGVGEVKFTGQVLPTAK	1815.04		34	3	6.84945	6	1	52.814	LNIDZNPGTAPK	1770.88		22	9	39.7026	6	3	112.412
replicate 1	EVETKSAGGIVLTGSAAAK(5)-LNIDUNPGTAPK(5)	K	20220625_TRX_3.43863.43863.4.1.dta	174	940.703	116	25	184.834	EVETKSAGGIVLTGSAAAK	1788.97		36	1	1.57477	6	0	0	LNIDZNPGTAPK	1770.88		22	7	20.093	6	3	106.905
replicate 1	LMEIAQQQHAQQQTAGADASANNAK(9)-LNIDUNPGTAPK(5)	H	20220625_TRX_3.37459.37459.4.0.dta	185	703.21	140	22	48.9328	LMEIAQQQHAQQQTAGADASANNAK	2624.25		48	14	14.6207	6	3	78.8296	LNIDZNPGTAPK	1770.88		22	6	8.47429	6	2	34.9528
replicate 1	NQAFKNGEFIEITEK(5)-LNIDUNPGTAPK(5)	K	20220625_TRX_3.48728.48728.4.1.dta	437	1475.73	100	26	188.04	NQAFKNGEFIEITEK	1767.89		28	10	9.63576	6	2	40.0404	LNIDZNPGTAPK	1770.88		22	13	35.1916	6	4	84.6196
replicate 1	GLIEEMASAYEDPKEVIEFYSK(10)-LNIDUNPGTAPK(5)	Y	20220625_TRX_3.60716.60716.4.0.dta	215	1357.17	128	27	236.533	GLIEEMASAYEDPKEVIEFYSK	2548.22		42	0	0	6	1	2.62027	LNIDZNPGTAPK	1770.88		22	1	1.49463	6	1	9.71751
replicate 1	HVLHGISLLGQCPDSINAALICR(1)-LNIDUNPGTAPK(5)	H	20220625_TRX_3.55942.55942.5.0.dta	312	834.589	132	12	49.9568	HVLHGISLLGQCPDSINAALICR	2544.32	12,Carbamidomethyl[C];22,Carbamidomethyl[C];	44	24	56.2969	8	2	3.25986	LNIDZNPGTAPK	1770.88		22	5	9.87194	8	4	87.1266
replicate 1	NSDIAAKGVLPTCQDTGTAIIVGK(7)-LNIDUNPGTAPK(5)	K	20220625_TRX_3.51340.51340.4.1.dta	333	1058.26	136	25	105.461	NSDIAAKGVLPTCQDTGTAIIVGK	2429.27	13,Carbamidomethyl[C];	46	4	8.34921	6	1	16.2131	LNIDZNPGTAPK	1770.88		22	10	28.093	6	4	100.23
replicate 1	WVKVEGWENAEAAK(3)-LNIDUNPGTAPK(5)	K	20220625_TRX_3.45418.45418.4.3.dta	264	1362.7	96	22	177.014	WVKVEGWENAEAAK	1616.81		26	8	13.0698	6	2	77.2613	LNIDZNPGTAPK	1770.88		22	11	60.4807	6	3	94.4924
replicate 1	LGVDVYAVSTDTHFTHK(6)-LNIDUNPGTAPK(5)	Y	20220625_TRX_3.48664.48664.4.0.dta	353	1526.2	108	23	169.42	LGVDVYAVSTDTHFTHK	1889.94		32	17	64.3021	6	3	93.2537	LNIDZNPGTAPK	1770.88		22	10	27.7457	6	2	59.9449
replicate 1	LQAHPEMLNPSVPLFR(4)-LNIDUNPGTAPK(5)	H	20220625_TRX_3.55390.55390.4.0.dta	288	841.847	104	26	98.5921	LQAHPEMLNPSVPLFR	1848.98		30	10	29.8612	6	1	97.3682	LNIDZNPGTAPK	1770.88		22	8	12.7606	6	2	27.619
replicate 1	IKAAQYVASHPGEVCPAK(2)-LNIDUNPGTAPK(5)	K	20220625_TRX_3.35016.35016.5.0.dta	557	3023.98	112	16	327.744	IKAAQYVASHPGEVCPAK	1925.99	15,Carbamidomethyl[C];	34	4	12.9383	8	3	58.5463	LNIDZNPGTAPK	1770.88		22	18	159.092	8	4	116.91
replicate 1	TLAEGQNVEFEIQDGQKGPAAVNVTAI(17)-LNIDUNPGTAPK(5)	K	20220625_TRX_3.55890.55890.4.1.dta	265	894.203	148	31	147.306	TLAEGQNVEFEIQDGQKGPAAVNVTAI	2799.42		52	1	1.05471	6	0	0	LNIDZNPGTAPK	1770.88		22	11	28.3194	6	4	125.93
replicate 1	SDKIIHLTDDSFDTDVLK(3)-LNIDUNPGTAPK(5)	K	20220625_TRX_3.53290.53290.3.0.dta	351	597.354	112	23	20.0734	SDKIIHLTDDSFDTDVLK	2062.03		34	16	16.0999	4	3	103.785	LNIDZNPGTAPK	1770.88		22	9	6.82581	4	4	53.2001
replicate 1	DIATLKNYITESGK(6)-LNIDUNPGTAPK(5)	K	20220625_TRX_3.55320.55320.4.0.dta	736	1512.57	96	26	223.544	DIATLKNYITESGK	1552.82		26	14	10.403	6	3	48.397	LNIDZNPGTAPK	1770.88		22	18	59.7766	6	6	119.695
replicate 1	FAYVDILQNPDIR(3)-LNIDUNPGTAPK(5)	Y	20220625_TRX_3.55417.55417.4.0.dta	269	923.768	92	29	242.793	FAYVDILQNPDIR	1563.82		24	0	0	6	0	0	LNIDZNPGTAPK	1770.88		22	2	4.1983	6	3	9.09691
replicate 1	KLNIKPGQTTFDGR(1)-LNIDUNPGTAPK(5)	K	20220625_TRX_3.38421.38421.5.0.dta	322	2904.13	96	28	785.592	KLNIKPGQTTFDGR	1574.86		26	4	65.393	8	3	61.924	LNIDZNPGTAPK	1770.88		22	11	114.308	8	3	65.6435
replicate 1	IPLAKMAVAESGMGIVEDK(5)-LNIDUNPGTAPK(5)	K	20220625_TRX_3.55160.55160.4.0.dta	261	1437.93	116	24	159.923	IPLAKMAVAESGMGIVEDK	1959.03		36	5	10.9218	6	2	62.4878	LNIDZNPGTAPK	1770.88		22	11	41.2488	6	3	109.866
replicate 1	LPDGTVKVLVEGLQR(7)-LNIDUNPGTAPK(5)	K	20220625_TRX_3.54930.54930.4.0.dta	296	851.226	100	22	96.5796	LPDGTVKVLVEGLQR	1623.94		28	4	3.91003	6	4	101.614	LNIDZNPGTAPK	1770.88		22	11	30.2338	6	2	65.8939
replicate 1	WKEGEATLAPSLDLVGK(2)-LNIDUNPGTAPK(5)	K	20220625_TRX_3.53456.53456.4.0.dta	696	1744.48	108	24	351.601	WKEGEATLAPSLDLVGK	1813.97		32	8	12.7583	6	2	28.8097	LNIDZNPGTAPK	1770.88		22	15	52.8638	6	4	121.742
replicate 1	MIAPILDEIADEYQGKLTVAK(13)-LNIDUNPGTAPK(5)	Y	20220625_TRX_3.63549.63549.4.0.dta	587	1323.34	124	28	119.074	MIAPILDEIADEYQGKLTVAK	2318.23		40	5	2.72784	6	1	14.5171	LNIDZNPGTAPK	1770.88		22	15	32.3129	6	4	124.347
replicate 1	YAMIGDPTGALTR(1)-LNIDUNPGTAPK(5)	Y	20220625_TRX_3.50111.50111.4.0.dta	464	2042.08	92	30	550.63	YAMIGDPTGALTR	1365.68		24	1	0.878582	6	0	0	LNIDZNPGTAPK	1770.88		22	1	3.34431	6	0	0
replicate 1	ILEVLQEPDNHHVSAEDLYK(11)-LNIDUNPGTAPK(5)	H	20220625_TRX_3.49669.49669.5.0.dta	430	2717.84	120	23	279.538	ILEVLQEPDNHHVSAEDLYK	2349.17		38	14	243.136	8	3	126.709	LNIDZNPGTAPK	1770.88		22	9	42.7542	8	3	90.5752
replicate 1	ILEVLQEPDNHHVSAEDLYK(12)-LNIDUNPGTAPK(5)	H	20220625_TRX_3.49556.49556.4.0.dta	466	755.246	120	22	58.404	ILEVLQEPDNHHVSAEDLYK	2349.17		38	21	24.3508	6	2	84.4861	LNIDZNPGTAPK	1770.88		22	11	11.2906	6	3	29.7863
replicate 1	NGEVAATKVGALSK(8)-LNIDUNPGTAPK(5)	K	20220625_TRX_3.41278.41278.3.0.dta	308	953.908	96	23	86.7736	NGEVAATKVGALSK	1344.75		26	8	8.76234	4	2	77.4583	LNIDZNPGTAPK	1770.88		22	11	34.0261	4	3	114.677
replicate 1	YLHCNLCETEWHVVR(1)-LNIDUNPGTAPK(5)	Y	20220625_TRX_3.41857.41857.6.1.dta	197	1819.18	100	21	435.273	YLHCNLCETEWHVVR	2015.92	4,Carbamidomethyl[C];7,Carbamidomethyl[C];	28	1	3.7718	10	0	0	LNIDZNPGTAPK	1770.88		22	2	11.3635	10	0	0
replicate 1	GAFAMGGMAAFIPSKDEEHNNQVLNK(19)-LNIDUNPGTAPK(5)	H	20220625_TRX_3.51712.51712.4.0.dta	248	1049.15	144	23	78.7248	GAFAMGGMAAFIPSKDEEHNNQVLNK	2776.32		50	11	26.8585	6	1	57.8561	LNIDZNPGTAPK	1770.88		22	6	10.9321	6	3	37.8198
replicate 1	GIPTLLLFKNGEVAATK(9)-LNIDUNPGTAPK(5)	K	20220625_TRX_3.57084.57084.4.0.dta	459	1020.65	108	24	83.8541	GIPTLLLFKNGEVAATK	1772.03		32	5	2.31158	6	1	0.971605	LNIDZNPGTAPK	1770.88		22	11	31.0056	6	4	115.626
replicate 1	VEFEITNGAKGPSAANVIAL(10)-LNIDUNPGTAPK(5)	K	20220625_TRX_3.57667.57667.3.0.dta	227	714.047	120	25	75.6328	VEFEITNGAKGPSAANVIAL	2001.07		38	1	1.41475	4	1	8.2331	LNIDZNPGTAPK	1770.88		22	11	26.0555	4	3	113.492
replicate 1	KLLPWIDGLLDAGEK(1)-LNIDUNPGTAPK(5)	K	20220625_TRX_3.62211.62211.4.0.dta	192	1778.82	100	21	303.194	KLLPWIDGLLDAGEK	1667.94		28	2	16.714	6	1	7.96496	LNIDZNPGTAPK	1770.88		22	4	25.4933	6	3	171.547
replicate 1	EAKGFTSEITVTSNGK(3)-LNIDUNPGTAPK(5)	K	20220625_TRX_3.43967.43967.4.0.dta	209	821.281	104	22	122.64	EAKGFTSEITVTSNGK	1668.84		30	3	2.94318	6	2	19.4032	LNIDZNPGTAPK	1770.88		22	11	27.1498	6	3	154.065
replicate 1	TYLYQETKALLTPGK(8)-LNIDUNPGTAPK(5)	K	20220625_TRX_3.52654.52654.4.0.dta	681	1170.73	100	23	174.456	TYLYQETKALLTPGK	1725.94		28	9	4.948	6	2	38.3511	LNIDZNPGTAPK	1770.88		22	18	39.9104	6	5	114.228
replicate 1	EILAQLSQYPVSTR(9)-LNIDUNPGTAPK(5)	Y	20220625_TRX_3.51494.51494.3.0.dta	183	2143.13	96	29	492.879	EILAQLSQYPVSTR	1604.86		26	0	0	4	0	0	LNIDZNPGTAPK	1770.88		22	0	0	4	1	7.55892
replicate 1	INVATELKNAFSQALK(8)-LNIDUNPGTAPK(5)	K	20220625_TRX_3.62383.62383.4.2.dta	199	1170.85	104	22	152.6	INVATELKNAFSQALK	1746.97		30	0	0	6	1	34.2944	LNIDZNPGTAPK	1770.88		22	9	30.7804	6	3	96.8797
replicate 1	YTMEQDFYR(1)-LNIDUNPGTAPK(5)	Y	20220625_TRX_3.44328.44328.4.0.dta	271	943.362	76	25	231.939	YTMEQDFYR	1252.53		16	0	0	6	0	0	LNIDZNPGTAPK	1770.88		22	7	121.031	6	1	3.61171
replicate 1	MHENQQPQTEAFELSAAER(2)-LNIDUNPGTAPK(5)	H	20220625_TRX_3.43968.43968.4.0.dta	168	1543.6	116	20	224.21	MHENQQPQTEAFELSAAER	2216		36	7	58.763	6	2	109.16	LNIDZNPGTAPK	1770.88		22	5	21.0334	6	3	112.347
replicate 1	GGGSANKTYLYQETK(7)-LNIDUNPGTAPK(5)	K	20220625_TRX_3.37546.37546.4.2.dta	265	1283.21	100	21	166.967	GGGSANKTYLYQETK	1616.79		28	6	15.8163	6	2	90.0316	LNIDZNPGTAPK	1770.88		22	13	53.5457	6	3	110.695
replicate 1	LNIKPGQTTFDGR(4)-LNIDUNPGTAPK(5)	K	20220625_TRX_3.43448.43448.4.0.dta	376	1480.24	92	23	271.761	LNIKPGQTTFDGR	1446.77		24	3	5.36842	6	3	90.6563	LNIDZNPGTAPK	1770.88		22	13	52.3609	6	5	115.855
replicate 1	VAKAPVVVPAGVDVK(3)-LNIDUNPGTAPK(5)	K	20220625_TRX_3.48271.48271.4.2.dta	247	1434.38	100	26	313.791	VAKAPVVVPAGVDVK	1448.88		28	3	6.95375	6	0	0	LNIDZNPGTAPK	1770.88		22	10	45.1359	6	3	121.775
replicate 1	SQTVHFQGNPVTVANSIPQAGSK(5)-LNIDUNPGTAPK(5)	H	20220625_TRX_3.46834.46834.4.2.dta	315	1079.38	132	26	132.371	SQTVHFQGNPVTVANSIPQAGSK	2367.21		44	14	89.8301	6	2	83.3731	LNIDZNPGTAPK	1770.88		22	10	17.6904	6	3	54.0201
replicate 1	AAQYVASHPGEVCPAK(4)-LNIDUNPGTAPK(5)	Y	20220625_TRX_3.36470.36470.4.0.dta	349	880.347	104	15	66.6105	AAQYVASHPGEVCPAK	1684.81	13,Carbamidomethyl[C];	30	12	29.7249	6	3	102.451	LNIDZNPGTAPK	1770.88		22	11	16.3516	6	2	28.8165
replicate 1	EAEYKDWTIEQITR(4)-LNIDUNPGTAPK(5)	Y	20220625_TRX_3.51729.51729.4.0.dta	167	1202.09	96	22	203.351	EAEYKDWTIEQITR	1781.87		26	1	2.31727	6	3	65.8069	LNIDZNPGTAPK	1770.88		22	8	40.7603	6	3	109.73
replicate 1	MIAPILDEIADEYQGKLTVAK(16)-LNIDUNPGTAPK(5)	K	20220625_TRX_3.63266.63266.4.0.dta	597	1313.01	124	25	118.598	MIAPILDEIADEYQGKLTVAK	2318.23		40	6	3.75153	6	1	14.3189	LNIDZNPGTAPK	1770.88		22	13	31.9244	6	4	129.981
replicate 1	GNVEYWVALIQPGK(5)-LNIDUNPGTAPK(5)	Y	20220625_TRX_3.57102.57102.4.1.dta	130	1118.05	96	19	396.856	GNVEYWVALIQPGK	1573.84		26	0	0	6	0	0	LNIDZNPGTAPK	1770.88		22	0	0	6	1	6.24986
replicate 1	LTGKEVLIIGTQGGIR(4)-LNIDUNPGTAPK(5)	K	20220625_TRX_3.53216.53216.4.0.dta	231	1291.82	104	26	231.674	LTGKEVLIIGTQGGIR	1654.98		30	3	6.27081	6	2	56.2842	LNIDZNPGTAPK	1770.88		22	9	34.2195	6	4	115.03
replicate 1	ANEAYLQGQLGNPK(5)-LNIDUNPGTAPK(5)	Y	20220625_TRX_3.41683.41683.4.0.dta	279	1576.19	96	25	363.393	ANEAYLQGQLGNPK	1502.76		26	2	3.61194	6	0	0	LNIDZNPGTAPK	1770.88		22	5	15.2541	6	2	14.7614
replicate 1	WFNESKGFGFITPEDGSK(6)-LNIDUNPGTAPK(5)	K	20220625_TRX_3.54361.54361.4.1.dta	380	1335.86	112	27	168.397	WFNESKGFGFITPEDGSK	2045.96		34	8	16.3334	6	1	43.4897	LNIDZNPGTAPK	1770.88		22	13	43.4688	6	3	91.4837
replicate 1	AAQYVASHPGEVCPAKWK(16)-LNIDUNPGTAPK(5)	K	20220625_TRX_3.37297.37297.4.0.dta	443	1701.89	112	27	138.851	AAQYVASHPGEVCPAKWK	1998.99	13,Carbamidomethyl[C];	34	10	9.83409	6	3	102.877	LNIDZNPGTAPK	1770.88		22	12	38.6059	6	4	161.607
replicate 1	HEPELGLASGTDGLKLTR(15)-LNIDUNPGTAPK(5)	K	20220625_TRX_3.46522.46522.4.1.dta	335	1071.71	112	30	99.2722	HEPELGLASGTDGLKLTR	1894		34	4	2.48455	6	3	101.974	LNIDZNPGTAPK	1770.88		22	12	28.3724	6	4	101.218
replicate 1	AGVDVLGISTDKPEKLSR(12)-LNIDUNPGTAPK(5)	K	20220625_TRX_3.47436.47436.4.0.dta	269	2174.44	112	24	243.056	AGVDVLGISTDKPEKLSR	1885.04		34	3	6.01526	6	2	128.941	LNIDZNPGTAPK	1770.88		22	8	30.145	6	4	178.209
replicate 1	DLKNWSLVSTPLDR(3)-LNIDUNPGTAPK(5)	K	20220625_TRX_3.55790.55790.4.0.dta	273	1169.99	96	24	218.722	DLKNWSLVSTPLDR	1643.88		26	4	3.68586	6	2	15.4021	LNIDZNPGTAPK	1770.88		22	11	33.9481	6	4	97.4227
replicate 1	YSQNAPLDMYK(1)-LNIDUNPGTAPK(5)	Y	20220625_TRX_3.43657.43657.4.0.dta	180	1274.04	84	21	427.142	YSQNAPLDMYK	1329.61		20	0	0	6	0	0	LNIDZNPGTAPK	1770.88		22	3	9.082	6	2	12.1088
replicate 1	AAAMANKELQTIPK(7)-LNIDUNPGTAPK(5)	K	20220625_TRX_3.41515.41515.4.2.dta	216	1402.95	96	22	203.771	AAAMANKELQTIPK	1485.81		26	3	19.6004	6	2	50.7564	LNIDZNPGTAPK	1770.88		22	12	55.1763	6	4	102.597
replicate 1	DPEASENDKYVALQFLR(9)-LNIDUNPGTAPK(5)	K	20220625_TRX_3.52442.52442.5.0.dta	486	2074.29	108	25	576.803	DPEASENDKYVALQFLR	1994.98		32	0	0	8	0	0	LNIDZNPGTAPK	1770.88		22	2	8.6613	8	1	2.28779
replicate 1	EKINPAGAPTYVPGEYK(2)-LNIDUNPGTAPK(5)	K	20220625_TRX_3.44282.44282.4.0.dta	201	1697.89	108	23	333.551	EKINPAGAPTYVPGEYK	1833.94		32	3	8.86143	6	2	59.567	LNIDZNPGTAPK	1770.88		22	7	50.8272	6	3	147.375
replicate 1	KIKAAQYVASHPGEVCPAK(1)-LNIDUNPGTAPK(5)	K	20220625_TRX_3.31543.31543.5.0.dta	240	1645.12	116	13	116.933	KIKAAQYVASHPGEVCPAK	2054.09	16,Carbamidomethyl[C];	36	3	15.9839	8	2	23.0684	LNIDZNPGTAPK	1770.88		22	12	55.3169	8	2	105.738
replicate 1	SCEKAGVLAEVR(4)-LNIDUNPGTAPK(5)	K	20220625_TRX_3.44010.44010.4.0.dta	164	1075.86	88	23	159.593	SCEKAGVLAEVR	1318.68	2,Carbamidomethyl[C];	22	1	1.98258	6	2	48.7259	LNIDZNPGTAPK	1770.88		22	10	47.1238	6	4	75.1337
replicate 1	NGEFIEITEKDTEGR(10)-LNIDUNPGTAPK(5)	K	20220625_TRX_3.47718.47718.4.0.dta	363	1628.02	100	22	213.572	NGEFIEITEKDTEGR	1737.83		28	3	7.5805	6	3	38.9938	LNIDZNPGTAPK	1770.88		22	12	50.5517	6	4	117.054
replicate 1	KCPSPVWMVK(1)-LNIDUNPGTAPK(5)	K	20220625_TRX_3.46545.46545.4.0.dta	431	1633.57	80	21	301.709	KCPSPVWMVK	1231.63	2,Carbamidomethyl[C];	18	6	23.2718	6	3	12.7189	LNIDZNPGTAPK	1770.88		22	16	78.5409	6	4	114.334
replicate 1	DICLIPASAHGTNPASAHMAGMQVVVVACDK(10)-LNIDUNPGTAPK(5)	H	20220625_TRX_3.55627.55627.5.0.dta	282	2565.91	164	13	185.542	DICLIPASAHGTNPASAHMAGMQVVVVACDK	3220.54	3,Carbamidomethyl[C];29,Carbamidomethyl[C];	60	7	124.925	8	1	50.4887	LNIDZNPGTAPK	1770.88		22	5	19.9027	8	2	87.1112
replicate 1	FESEVYILSK(6)-LNIDUNPGTAPK(5)	Y	20220625_TRX_3.48501.48501.3.0.dta	163	1083.14	80	29	226.934	FESEVYILSK	1214.63		18	0	0	4	1	2.25955	LNIDZNPGTAPK	1770.88		22	0	0	4	1	3.59684
replicate 1	HLVSPADALPGR(1)-LNIDUNPGTAPK(5)	H	20220625_TRX_3.47260.47260.4.0.dta	221	1975.27	88	22	338.101	HLVSPADALPGR	1232.67		22	6	68.6452	6	3	190.618	LNIDZNPGTAPK	1770.88		22	4	33.07	6	3	41.98
replicate 1	GCHTVAALKAETK(9)-LNIDUNPGTAPK(5)	K	20220625_TRX_3.34572.34572.4.1.dta	178	1493.91	92	20	241.316	GCHTVAALKAETK	1385.72	2,Carbamidomethyl[C];	24	2	8.41808	6	1	100	LNIDZNPGTAPK	1770.88		22	10	50.8634	6	2	95.7791
replicate 1	SFMGKTYDGIHR(5)-LNIDUNPGTAPK(5)	K	20220625_TRX_3.39666.39666.5.0.dta	197	850.326	88	24	141.511	SFMGKTYDGIHR	1411.68		22	0	0	8	2	48.328	LNIDZNPGTAPK	1770.88		22	7	26.4948	8	2	19.5558
replicate 1	MDAAQLTEEGYYSVFGKSGAR(12)-LNIDUNPGTAPK(5)	Y	20220625_TRX_3.55155.55155.4.0.dta	404	1203.87	124	28	113.491	MDAAQLTEEGYYSVFGKSGAR	2280.06		40	2	2.28084	6	1	42.1933	LNIDZNPGTAPK	1770.88		22	11	33.107	6	3	121.222
replicate 1	YVALQFLR(1)-LNIDUNPGTAPK(5)	Y	20220625_TRX_3.53193.53193.4.0.dta	276	2042.46	72	26	673.974	YVALQFLR	1009.58		14	0	0	6	0	0	LNIDZNPGTAPK	1770.88		22	4	19.8659	6	0	0
replicate 1	VVAVTACPTGVAHTFMAAEAIETEAK(13)-LNIDUNPGTAPK(5)	H	20220625_TRX_3.57414.57414.4.1.dta	203	900.66	144	22	71.0442	VVAVTACPTGVAHTFMAAEAIETEAK	2674.32	7,Carbamidomethyl[C];	50	10	22.3546	6	2	64.4146	LNIDZNPGTAPK	1770.88		22	6	11.3273	6	2	38.8957
replicate 1	YAGVGDIIK(1)-LNIDUNPGTAPK(5)	Y	20220625_TRX_3.48453.48453.4.0.dta	247	1586.67	76	23	500.011	YAGVGDIIK	935.52		16	0	0	6	1	2.25138	LNIDZNPGTAPK	1770.88		22	1	2.10451	6	0	0
replicate 1	EGEATLAPSLDLVGKI(15)-LNIDUNPGTAPK(5)	K	20220625_TRX_3.60952.60952.3.0.dta	275	813.048	104	24	67.4116	EGEATLAPSLDLVGKI	1612.88		30	5	6.92966	4	1	32.5342	LNIDZNPGTAPK	1770.88		22	13	37.6066	4	4	177.407
replicate 1	ITIKASSGLNEDEIQK(4)-LNIDUNPGTAPK(5)	K	20220625_TRX_3.42317.42317.3.0.dta	177	897.919	104	19	68.0914	ITIKASSGLNEDEIQK	1745.93		30	4	6.98446	4	3	73.942	LNIDZNPGTAPK	1770.88		22	11	33.2413	4	3	118.074
replicate 1	SAGTYVQIVAR(5)-LNIDUNPGTAPK(5)	Y	20220625_TRX_3.45597.45597.4.0.dta	353	2574.76	84	24	692.167	SAGTYVQIVAR	1164.64		20	2	4.95422	6	0	0	LNIDZNPGTAPK	1770.88		22	2	10.3622	6	1	4.00169
replicate 1	QQLTEAAPPLPVVSVPHMR(17)-LNIDUNPGTAPK(5)	H	20220625_TRX_3.55874.55874.4.1.dta	299	3589.71	116	27	404.791	QQLTEAAPPLPVVSVPHMR	2070.12		36	10	274.542	6	2	101.627	LNIDZNPGTAPK	1770.88		22	5	32.4513	6	3	115.462
replicate 1	GYQAGIAGR(2)-LNIDUNPGTAPK(5)	Y	20220625_TRX_3.37489.37489.4.0.dta	341	1683.79	76	23	536.773	GYQAGIAGR	892.463		16	0	0	6	0	0	LNIDZNPGTAPK	1770.88		22	1	3.37484	6	1	3.07887
replicate 1	YFQGKAVVESIQR(5)-LNIDUNPGTAPK(5)	K	20220625_TRX_3.45867.45867.4.1.dta	165	1436.41	92	21	251.447	YFQGKAVVESIQR	1524.82		24	1	2.61842	6	2	80.4209	LNIDZNPGTAPK	1770.88		22	9	48.632	6	3	117.397
replicate 1	TGKQLPCPAELLR(3)-LNIDUNPGTAPK(5)	K	20220625_TRX_3.53375.53375.4.0.dta	330	1650.24	92	20	172.473	TGKQLPCPAELLR	1482.81	7,Carbamidomethyl[C];	24	5	14.542	6	2	83.4978	LNIDZNPGTAPK	1770.88		22	12	71.9645	6	4	112.95
replicate 1	DHPIYYAGPAKTPEGYASGSLGPTTAGR(11)-LNIDUNPGTAPK(5)	K	20220625_TRX_3.43904.43904.4.0.dta	179	899.508	152	25	69.0651	DHPIYYAGPAKTPEGYASGSLGPTTAGR	2834.37		54	2	3.03319	6	2	30.5246	LNIDZNPGTAPK	1770.88		22	9	17.8746	6	3	101.994
replicate 1	KFTALGPYIR(1)-LNIDUNPGTAPK(5)	K	20220625_TRX_3.49616.49616.4.0.dta	267	1898.04	80	22	432.752	KFTALGPYIR	1165.67		18	2	15.0562	6	3	28.2549	LNIDZNPGTAPK	1770.88		22	11	76.2782	6	4	116.657
replicate 1	IIGVSKDAAGNTALR(6)-LNIDUNPGTAPK(5)	K	20220625_TRX_3.43502.43502.4.0.dta	299	1292.37	100	26	167.73	IIGVSKDAAGNTALR	1485.84		28	2	1.33078	6	2	102.689	LNIDZNPGTAPK	1770.88		22	13	49.8843	6	4	110.903
replicate 1	WFNESKGFGFITPADGSK(6)-LNIDUNPGTAPK(5)	K	20220625_TRX_3.54364.54364.4.0.dta	404	1624.18	112	25	137.398	WFNESKGFGFITPADGSK	1987.95		34	8	17.9092	6	2	45.1583	LNIDZNPGTAPK	1770.88		22	10	37.7696	6	3	75.8363
replicate 1	NLFCSCVPISEYQ(12)-LNIDUNPGTAPK(5)	Y	20220625_TRX_3.55015.55015.3.0.dta	331	1163.9	92	21	241.49	NLFCSCVPISEYQ	1616.71	4,Carbamidomethyl[C];6,Carbamidomethyl[C];	24	0	0	4	0	0	LNIDZNPGTAPK	1770.88		22	4	7.55191	4	3	6.48081
replicate 1	MDAAQLTEEGYYSVFGKSGAR(11)-LNIDUNPGTAPK(5)	Y	20220625_TRX_3.55229.55229.4.1.dta	225	1390.82	124	22	136.033	MDAAQLTEEGYYSVFGKSGAR	2280.06		40	1	2.22956	6	1	14.7879	LNIDZNPGTAPK	1770.88		22	6	18.7088	6	3	66.2552
replicate 1	RAELKAIISDVNASDEDR(5)-LNIDUNPGTAPK(5)	K	20220625_TRX_3.47993.47993.5.0.dta	229	1349.96	112	21	226.123	RAELKAIISDVNASDEDR	2002.02		34	1	8.98852	8	2	15.607	LNIDZNPGTAPK	1770.88		22	9	35.2001	8	4	114.243
replicate 1	GLIAEHQGELWVASPLK(6)-LNIDUNPGTAPK(5)	H	20220625_TRX_3.54584.54584.4.1.dta	284	825.419	108	22	83.3346	GLIAEHQGELWVASPLK	1848		32	17	32.3563	6	3	95.7633	LNIDZNPGTAPK	1770.88		22	7	12.2381	6	2	23.992
replicate 1	SLPMLQVALDNQTMDSAYETTR(18)-LNIDUNPGTAPK(5)	Y	20220625_TRX_3.57014.57014.4.0.dta	266	2514.71	128	23	232.313	SLPMLQVALDNQTMDSAYETTR	2484.17		42	0	0	6	0	0	LNIDZNPGTAPK	1770.88		22	1	3.52852	6	2	12.105
replicate 1	NAIAAVKAVNAAR(7)-LNIDUNPGTAPK(5)	K	20220625_TRX_3.42122.42122.4.0.dta	227	1152.55	92	22	179.17	NAIAAVKAVNAAR	1268.74		24	3	28.9023	6	2	33.52	LNIDZNPGTAPK	1770.88		22	10	38.7094	6	4	113.076
replicate 1	GKMQPGITLR(2)-LNIDUNPGTAPK(5)	K	20220625_TRX_3.43298.43298.4.1.dta	155	1280.84	80	20	327.948	GKMQPGITLR	1100.62		18	1	2.49451	6	3	59.9694	LNIDZNPGTAPK	1770.88		22	11	67.6959	6	3	86.886
replicate 1	SEALKILNNIR(5)-LNIDUNPGTAPK(5)	K	20220625_TRX_3.49948.49948.4.0.dta	310	1589.84	84	22	321.33	SEALKILNNIR	1270.75		20	6	11.6998	6	3	111.63	LNIDZNPGTAPK	1770.88		22	13	74.7069	6	6	124.595
replicate 1	EYGIKNLEVMVK(5)-LNIDUNPGTAPK(5)	K	20220625_TRX_3.52036.52036.4.0.dta	189	1778.12	88	19	245.598	EYGIKNLEVMVK	1422.77		22	2	25.3563	6	2	86.3676	LNIDZNPGTAPK	1770.88		22	11	89.5374	6	3	110.118
replicate 1	NLEVMVKGPGPGR(7)-LNIDUNPGTAPK(5)	K	20220625_TRX_3.45369.45369.4.1.dta	209	1421.49	92	18	215.799	NLEVMVKGPGPGR	1353.73		24	0	0	6	2	55.7386	LNIDZNPGTAPK	1770.88		22	10	46.7715	6	4	114.273
replicate 1	YAQEHHLSPVHQSGR(1)-LNIDUNPGTAPK(5)	Y	20220625_TRX_3.28692.28692.5.0.dta	252	890.923	100	25	90.4888	YAQEHHLSPVHQSGR	1745.85		28	11	17.4176	8	4	126.316	LNIDZNPGTAPK	1770.88		22	4	13.1477	8	4	18.7012
replicate 1	LVGAPPGYVGYEEGGYLTEAVR(8)-LNIDUNPGTAPK(5)	Y	20220625_TRX_3.52030.52030.4.0.dta	308	423.082	128	26	21.8552	LVGAPPGYVGYEEGGYLTEAVR	2297.14		42	3	0.820892	6	0	0	LNIDZNPGTAPK	1770.88		22	0	0	6	2	0.948668
replicate 1	KAGVDVLGISTDKPEK(1)-LNIDUNPGTAPK(5)	K	20220625_TRX_3.44331.44331.5.1.dta	194	1786.15	104	27	360.349	KAGVDVLGISTDKPEK	1656.92		30	4	72.7567	8	3	52.3324	LNIDZNPGTAPK	1770.88		22	8	71.0297	8	4	133.203
replicate 1	GIIKVGEEVEIVGIK(4)-LNIDUNPGTAPK(5)	K	20220625_TRX_3.53321.53321.4.0.dta	205	1204.76	100	22	209.065	GIIKVGEEVEIVGIK	1582.94		28	3	15.5072	6	2	51.6282	LNIDZNPGTAPK	1770.88		22	9	50.2739	6	4	113.478
replicate 1	FESEVYILSKDEGGR(10)-LNIDUNPGTAPK(5)	K	20220625_TRX_3.49950.49950.3.0.dta	212	1063.63	100	21	87.6963	FESEVYILSKDEGGR	1728.84		28	4	4.19351	4	2	83.176	LNIDZNPGTAPK	1770.88		22	11	34.8972	4	3	129.359
replicate 1	YLPAQPGK(1)-LNIDUNPGTAPK(5)	Y	20220625_TRX_3.37300.37300.4.1.dta	270	1915.69	72	21	612.51	YLPAQPGK	873.483		14	1	1.74546	6	0	0	LNIDZNPGTAPK	1770.88		22	1	1.84045	6	1	3.41001
replicate 1	ATDESKELFEGR(6)-LNIDUNPGTAPK(5)	K	20220625_TRX_3.42880.42880.4.0.dta	293	1248.09	88	22	188.023	ATDESKELFEGR	1381.66		22	2	3.68972	6	3	97.5347	LNIDZNPGTAPK	1770.88		22	14	72.8296	6	4	118.71
replicate 1	KGLGIGGTK(1)-LNIDUNPGTAPK(5)	K	20220625_TRX_3.40343.40343.4.1.dta	410	1565.6	76	22	324.087	KGLGIGGTK	830.509		16	4	12.429	6	3	30.8144	LNIDZNPGTAPK	1770.88		22	16	76.4857	6	4	66.3254
replicate 1	GKGNVEYWVALIQPGK(2)-LNIDUNPGTAPK(5)	K	20220625_TRX_3.57456.57456.4.2.dta	119	1491.51	104	16	286.096	GKGNVEYWVALIQPGK	1758.95		30	1	3.76895	6	1	9.92656	LNIDZNPGTAPK	1770.88		22	4	24.9988	6	3	121.255
replicate 1	LDYDSALNIR(3)-LNIDUNPGTAPK(5)	Y	20220625_TRX_3.50077.50077.4.0.dta	201	2272.77	80	19	549.997	LDYDSALNIR	1179.6		18	0	0	6	0	0	LNIDZNPGTAPK	1770.88		22	1	4.90448	6	2	13.2022
replicate 1	ILELAGFLDSYIPEPER(11)-LNIDUNPGTAPK(5)	Y	20220625_TRX_3.64729.64729.4.0.dta	184	2274.48	108	18	429.252	ILELAGFLDSYIPEPER	1962.02		32	0	0	6	0	0	LNIDZNPGTAPK	1770.88		22	0	0	6	0	0
replicate 1	FGGNEKQALELPR(6)-LNIDUNPGTAPK(5)	K	20220625_TRX_3.45941.45941.4.2.dta	240	973.889	92	21	124.771	FGGNEKQALELPR	1458.77		24	2	2.52469	6	2	103.824	LNIDZNPGTAPK	1770.88		22	12	38.4126	6	4	67.8051
replicate 1	VGEEVEIVGIKETQK(11)-LNIDUNPGTAPK(5)	K	20220625_TRX_3.48092.48092.4.2.dta	231	1057.48	100	20	107.242	VGEEVEIVGIKETQK	1657.9		28	3	5.53467	6	2	57.3753	LNIDZNPGTAPK	1770.88		22	9	35.3871	6	4	108.05
replicate 1	YLNFNQLSQYTEK(10)-LNIDUNPGTAPK(5)	Y	20220625_TRX_3.51491.51491.4.1.dta	445	2199.88	92	24	268.636	YLNFNQLSQYTEK	1647.8		24	1	3.09308	6	0	0	LNIDZNPGTAPK	1770.88		22	6	10.9688	6	2	8.96849
replicate 1	KSGVLTGLPDAYGR(1)-LNIDUNPGTAPK(5)	K	20220625_TRX_3.48208.48208.4.2.dta	204	2170.08	96	20	325.483	KSGVLTGLPDAYGR	1433.77		26	1	12.6352	6	1	3.38443	LNIDZNPGTAPK	1770.88		22	7	122.57	6	4	88.0814
replicate 1	GAEQIYIPVLIKK(12)-LNIDUNPGTAPK(5)	K	20220625_TRX_3.55915.55915.4.0.dta	316	1308.36	92	20	154.686	GAEQIYIPVLIKK	1471.89		24	4	11.1869	6	1	9.53554	LNIDZNPGTAPK	1770.88		22	11	39.2422	6	3	128.857
replicate 1	HMVHELVSNLR(1)-LNIDUNPGTAPK(5)	H	20220625_TRX_3.45984.45984.4.0.dta	167	670.744	84	20	88.9134	HMVHELVSNLR	1334.7		20	6	15.9245	6	3	105.151	LNIDZNPGTAPK	1770.88		22	3	8.13232	6	2	17.3021
replicate 1	QAGLGGEIICYVA(11)-LNIDUNPGTAPK(5)	Y	20220625_TRX_3.56283.56283.3.0.dta	222	2687.95	92	21	450.178	QAGLGGEIICYVA	1350.67	10,Carbamidomethyl[C];	24	0	0	4	0	0	LNIDZNPGTAPK	1770.88		22	1	5.62055	4	2	16.7908
replicate 1	VGDIVIFNDGYGVK(11)-LNIDUNPGTAPK(5)	Y	20220625_TRX_3.53311.53311.4.0.dta	378	2382.92	96	25	554.702	VGDIVIFNDGYGVK	1495.78		26	3	7.45222	6	0	0	LNIDZNPGTAPK	1770.88		22	0	0	6	0	0
replicate 1	SKATNLLYTR(2)-LNIDUNPGTAPK(5)	K	20220625_TRX_3.43497.43497.4.0.dta	254	1976.6	80	20	366.174	SKATNLLYTR	1166.65		18	1	2.77139	6	2	78.7335	LNIDZNPGTAPK	1770.88		22	10	75.7194	6	5	125.716
replicate 1	AEAEQTLAALTEKAR(13)-LNIDUNPGTAPK(5)	K	20220625_TRX_3.52072.52072.3.0.dta	116	1289.4	100	14	88.6574	AEAEQTLAALTEKAR	1601.85		28	0	0	4	2	110.734	LNIDZNPGTAPK	1770.88		22	4	20.0796	4	2	168.059
replicate 1	VPDIHNVALMEDR(5)-LNIDUNPGTAPK(5)	H	20220625_TRX_3.51335.51335.4.1.dta	304	769.457	92	19	74.9444	VPDIHNVALMEDR	1508.75		24	14	34.6894	6	3	105.117	LNIDZNPGTAPK	1770.88		22	10	11.188	6	2	20.1799
replicate 1	TPPAAVLLKK(9)-LNIDUNPGTAPK(5)	K	20220625_TRX_3.46020.46020.4.1.dta	242	1191.71	80	18	168.809	TPPAAVLLKK	1037.67		18	1	0.906383	6	2	39.4352	LNIDZNPGTAPK	1770.88		22	11	64.4151	6	4	115.079
replicate 1	AVAHPELFLSEAK(4)-LNIDUNPGTAPK(5)	H	20220625_TRX_3.50975.50975.4.0.dta	505	828.528	92	22	95.6272	AVAHPELFLSEAK	1411.76		24	14	31.9775	6	4	116.402	LNIDZNPGTAPK	1770.88		22	12	15.0356	6	3	20.5202
replicate 1	KDILEVICK(1)-LNIDUNPGTAPK(5)	K	20220625_TRX_3.52608.52608.4.2.dta	218	1857.2	76	11	213.295	KDILEVICK	1117.63	8,Carbamidomethyl[C];	16	5	32.0909	6	3	91.2489	LNIDZNPGTAPK	1770.88		22	11	112.561	6	5	136.725
replicate 1	TQQIEELQKEWTQPR(9)-LNIDUNPGTAPK(5)	K	20220625_TRX_3.44188.44188.4.0.dta	220	813.75	100	22	73.1315	TQQIEELQKEWTQPR	1913.97		28	0	0	6	1	30.9148	LNIDZNPGTAPK	1770.88		22	10	18.7626	6	3	59.4909
replicate 1	PVDVNTHHTLPDFIMNR(7)-LNIDUNPGTAPK(5)	H	20220625_TRX_3.51854.51854.5.0.dta	346	1931.37	108	24	216.911	PVDVNTHHTLPDFIMNR	2005.99		32	17	151.002	8	4	77.2618	LNIDZNPGTAPK	1770.88		22	4	11.6736	8	1	6.4664
replicate 1	MLEDQNLISAHGK(11)-LNIDUNPGTAPK(5)	H	20220625_TRX_3.45920.45920.4.1.dta	210	1856.32	92	18	198.809	MLEDQNLISAHGK	1455.73		24	13	109.584	6	2	115.881	LNIDZNPGTAPK	1770.88		22	11	71.9287	6	5	136.019
replicate 1	MIAPILDEIADEYQGK(13)-LNIDUNPGTAPK(5)	Y	20220625_TRX_3.60915.60915.4.0.dta	347	1676.58	104	27	285.353	MIAPILDEIADEYQGK	1805.9		30	0	0	6	0	0	LNIDZNPGTAPK	1770.88		22	2	3.7831	6	0	0
replicate 1	VVEKLPAIADK(4)-LNIDUNPGTAPK(5)	K	20220625_TRX_3.45618.45618.4.0.dta	171	1909.54	84	18	384.607	VVEKLPAIADK	1182.71		20	2	11.397	6	2	33.6846	LNIDZNPGTAPK	1770.88		22	11	104.576	6	3	129.097
replicate 1	NVYIKEAFDTGVR(5)-LNIDUNPGTAPK(5)	K	20220625_TRX_3.49386.49386.4.0.dta	225	1787.31	92	20	279.142	NVYIKEAFDTGVR	1511.79		24	1	31.5881	6	2	35.4765	LNIDZNPGTAPK	1770.88		22	9	51.4634	6	4	105.54
replicate 1	GADKQVIGQVAADLR(4)-LNIDUNPGTAPK(5)	K	20220625_TRX_3.50912.50912.4.1.dta	298	1439.15	100	25	270.058	GADKQVIGQVAADLR	1540.84		28	5	7.7255	6	2	57.5197	LNIDZNPGTAPK	1770.88		22	10	44.4545	6	3	116.97
replicate 1	ELCQNHNIPVELIQCR(6)-LNIDUNPGTAPK(5)	H	20220625_TRX_3.51826.51826.4.0.dta	371	948.482	104	13	50.4177	ELCQNHNIPVELIQCR	2022.98	3,Carbamidomethyl[C];15,Carbamidomethyl[C];	30	13	29.7178	6	2	110.728	LNIDZNPGTAPK	1770.88		22	9	12.4691	6	3	35.7437
replicate 1	GLIAEHQGELWVASPLKK(17)-LNIDUNPGTAPK(5)	K	20220625_TRX_3.50656.50656.4.1.dta	284	1567.63	112	24	129.056	GLIAEHQGELWVASPLKK	1976.1		34	1	1.35298	6	1	93.0294	LNIDZNPGTAPK	1770.88		22	8	27.6406	6	3	101.763
replicate 1	VKDGVVQLR(2)-LNIDUNPGTAPK(5)	K	20220625_TRX_3.41476.41476.4.0.dta	190	2310.37	76	18	419.368	VKDGVVQLR	1013.61		16	1	4.48464	6	3	137.906	LNIDZNPGTAPK	1770.88		22	12	115.92	6	3	129.662
replicate 1	AAGKLLDAHK(4)-LNIDUNPGTAPK(5)	K	20220625_TRX_3.34823.34823.5.0.dta	275	1234.58	80	20	228.062	AAGKLLDAHK	1023.59		18	4	8.58584	8	3	108.329	LNIDZNPGTAPK	1770.88		22	9	62.0282	8	3	26.2207
replicate 1	EFYEKPTTER(5)-LNIDUNPGTAPK(5)	K	20220625_TRX_3.37699.37699.4.0.dta	272	1956.54	80	21	329.111	EFYEKPTTER	1299.62		18	1	1.55637	6	2	107.291	LNIDZNPGTAPK	1770.88		22	12	79.9628	6	4	117.608
replicate 1	NLTDYGAFVDLGGVDGLLHITDMAWK(5)-LNIDUNPGTAPK(5)	Y	20220625_TRX_3.66191.66191.5.0.dta	535	4077.36	144	33	722.78	NLTDYGAFVDLGGVDGLLHITDMAWK	2821.39		50	0	0	8	0	0	LNIDZNPGTAPK	1770.88		22	1	2.70385	8	0	0
replicate 1	KHITAGAK(2)-LNIDUNPGTAPK(5)	H	20220625_TRX_3.28174.28174.4.1.dta	269	1264.52	72	20	202.643	KHITAGAK	825.494		14	3	7.12838	6	2	26.9832	LNIDZNPGTAPK	1770.88		22	11	45.9236	6	2	31.6325
replicate 1	KYDIPVVMDSAR(2)-LNIDUNPGTAPK(5)	Y	20220625_TRX_3.49554.49554.4.4.dta	139	2414.76	88	19	412.634	KYDIPVVMDSAR	1393.71		22	1	5.3743	6	1	9.26729	LNIDZNPGTAPK	1770.88		22	5	82.3292	6	3	105.367
replicate 1	MVVTLIHPIAMDDGLR(7)-LNIDUNPGTAPK(5)	H	20220625_TRX_3.57725.57725.4.4.dta	167	1058.05	104	20	129.023	MVVTLIHPIAMDDGLR	1780.94		30	8	47.3071	6	1	100	LNIDZNPGTAPK	1770.88		22	4	10.753	6	2	35.8157
replicate 1	PLVPLLKEAADELTPER(7)-LNIDUNPGTAPK(5)	K	20220625_TRX_3.59701.59701.4.0.dta	147	2042.6	108	20	351.866	PLVPLLKEAADELTPER	1891.05		32	0	0	6	1	67.3353	LNIDZNPGTAPK	1770.88		22	5	48.7506	6	2	106.137
replicate 1	EAEGQDFQLYPGELGK(10)-LNIDUNPGTAPK(5)	Y	20220625_TRX_3.50447.50447.4.0.dta	202	1777.81	104	18	363.551	EAEGQDFQLYPGELGK	1780.84		30	0	0	6	1	9.58419	LNIDZNPGTAPK	1770.88		22	4	29.2328	6	1	11.6086
replicate 1	ANEAYLQGQLGNPKGEDQPNKK(14)-LNIDUNPGTAPK(5)	K	20220625_TRX_3.37893.37893.4.0.dta	155	1021.47	128	16	73.4666	ANEAYLQGQLGNPKGEDQPNKK	2399.19		42	2	3.20718	6	2	62.1513	LNIDZNPGTAPK	1770.88		22	9	26.0165	6	3	97.168
replicate 1	VGALSKGQLK(6)-LNIDUNPGTAPK(5)	K	20220625_TRX_3.38885.38885.4.0.dta	1028	1823.1	80	16	262.42	VGALSKGQLK	1000.61		18	10	26.8553	6	4	138.773	LNIDZNPGTAPK	1770.88		22	20	102.968	6	5	109.217
replicate 1	TIYQYLQK(3)-LNIDUNPGTAPK(5)	Y	20220625_TRX_3.45241.45241.3.0.dta	404	1565.89	72	29	257.396	TIYQYLQK	1056.57		14	0	0	4	1	2.4767	LNIDZNPGTAPK	1770.88		22	3	6.34601	4	1	1.41767
replicate 1	KLQLVGVGYR(1)-LNIDUNPGTAPK(5)	K	20220625_TRX_3.46883.46883.4.0.dta	247	1741.25	80	21	351.807	KLQLVGVGYR	1132.68		18	1	7.05377	6	3	35.4297	LNIDZNPGTAPK	1770.88		22	10	58.6671	6	4	118.163
replicate 1	NYLTEHPEATDPR(2)-LNIDUNPGTAPK(5)	Y	20220625_TRX_3.39228.39228.4.1.dta	215	993.184	92	21	199.022	NYLTEHPEATDPR	1542.72		24	9	81.2571	6	3	68.9443	LNIDZNPGTAPK	1770.88		22	7	66.661	6	2	33.3396
replicate 1	GNVKWFNESK(4)-LNIDUNPGTAPK(5)	K	20220625_TRX_3.43107.43107.4.0.dta	209	2197.45	80	19	373.934	GNVKWFNESK	1208.61		18	2	8.13882	6	2	87.7608	LNIDZNPGTAPK	1770.88		22	9	96.3954	6	3	80.8661
replicate 1	YWNNVNPAEIYQR(11)-LNIDUNPGTAPK(5)	Y	20220625_TRX_3.50812.50812.4.1.dta	265	806.343	92	20	87.5896	YWNNVNPAEIYQR	1666.8		24	1	30.6123	6	0	0	LNIDZNPGTAPK	1770.88		22	9	22.9419	6	3	106.756
replicate 1	NYITESGK(2)-LNIDUNPGTAPK(5)	Y	20220625_TRX_3.37406.37406.3.0.dta	524	1551.43	72	29	268.341	NYITESGK	911.447		14	0	0	4	1	2.95327	LNIDZNPGTAPK	1770.88		22	3	3.97727	4	1	0.593102
replicate 1	AWHSSSETIAKIK(11)-LNIDUNPGTAPK(5)	K	20220625_TRX_3.36466.36466.5.0.dta	338	1400.55	92	23	259.932	AWHSSSETIAKIK	1457.77		24	3	4.98956	8	3	116.737	LNIDZNPGTAPK	1770.88		22	17	104.44	8	4	58.8637
replicate 1	SAGGIVLTGSAAAKSTR(14)-LNIDUNPGTAPK(5)	K	20220625_TRX_3.41640.41640.4.1.dta	154	1074.02	108	16	125.557	SAGGIVLTGSAAAKSTR	1546.85		32	0	0	6	1	31.3871	LNIDZNPGTAPK	1770.88		22	10	38.5187	6	3	111.247
replicate 1	TLLAKAIAGEAK(5)-LNIDUNPGTAPK(5)	K	20220625_TRX_3.47570.47570.3.0.dta	217	917.433	88	18	81.2782	TLLAKAIAGEAK	1185.72		22	7	19.0596	4	2	89.0304	LNIDZNPGTAPK	1770.88		22	12	44.9608	4	3	114.707
replicate 1	FCSMKISQEVR(5)-LNIDUNPGTAPK(5)	K	20220625_TRX_3.41181.41181.4.0.dta	147	1259.83	84	16	175.65	FCSMKISQEVR	1384.67	2,Carbamidomethyl[C];	20	2	8.14266	6	2	108.94	LNIDZNPGTAPK	1770.88		22	10	66.3326	6	2	77.8729
replicate 1	YSIGQPFVYPR(9)-LNIDUNPGTAPK(5)	Y	20220625_TRX_3.50654.50654.3.0.dta	246	1023.6	84	23	169.705	YSIGQPFVYPR	1326.68		20	0	0	4	0	0	LNIDZNPGTAPK	1770.88		22	6	6.84535	4	3	14.5578
replicate 1	VGDIVIFNDGYGVKSEK(11)-LNIDUNPGTAPK(5)	Y	20220625_TRX_3.51298.51298.4.2.dta	322	1170.63	108	20	147.17	VGDIVIFNDGYGVKSEK	1839.95		32	1	0.900138	6	2	16.689	LNIDZNPGTAPK	1770.88		22	12	34.1801	6	3	120.092
replicate 1	GITINTSHVEYDTPTR(8)-LNIDUNPGTAPK(5)	H	20220625_TRX_3.45023.45023.4.1.dta	245	905.937	104	19	79.2709	GITINTSHVEYDTPTR	1803.89		30	14	33.4219	6	2	96.5144	LNIDZNPGTAPK	1770.88		22	7	11.0933	6	2	27.3805
replicate 1	HPELTDMVIFR(1)-LNIDUNPGTAPK(5)	H	20220625_TRX_3.56179.56179.4.0.dta	287	1740.16	84	19	179.445	HPELTDMVIFR	1357.69		20	7	25.9811	6	4	143.943	LNIDZNPGTAPK	1770.88		22	5	40.5674	6	2	13.2782
replicate 1	KATVELLNR(1)-LNIDUNPGTAPK(5)	K	20220625_TRX_3.43638.43638.4.1.dta	153	1852.15	76	19	339.007	KATVELLNR	1043.62		16	2	26.9246	6	2	82.1344	LNIDZNPGTAPK	1770.88		22	9	79.1551	6	3	121.966
replicate 1	SHALNATKR(8)-LNIDUNPGTAPK(5)	K	20220625_TRX_3.27770.27770.5.0.dta	207	981.107	76	16	202.724	SHALNATKR	997.554		16	4	9.81163	8	2	107.714	LNIDZNPGTAPK	1770.88		22	9	27.8622	8	2	3.55969
replicate 1	VKTLLNEK(2)-LNIDUNPGTAPK(5)	K	20220625_TRX_3.40629.40629.4.0.dta	316	1158.68	72	18	215.255	VKTLLNEK	944.577		14	6	12.3864	6	3	42.7908	LNIDZNPGTAPK	1770.88		22	14	65.8539	6	3	39.2525
replicate 1	YVEAVGR(1)-LNIDUNPGTAPK(5)	Y	20220625_TRX_3.36366.36366.4.0.dta	171	1561.58	68	19	479.505	YVEAVGR	793.42		12	0	0	6	0	0	LNIDZNPGTAPK	1770.88		22	4	72.0755	6	2	13.9672
replicate 1	VEVLSAGADDYVTKPFHIEEVMAR(11)-LNIDUNPGTAPK(5)	Y	20220625_TRX_3.54994.54994.5.0.dta	415	1417.98	136	31	151.333	VEVLSAGADDYVTKPFHIEEVMAR	2676.33		46	7	23.1598	8	0	0	LNIDZNPGTAPK	1770.88		22	12	31.6016	8	3	115.345
replicate 1	AELKAIISDVNASDEDRWNAVLK(4)-LNIDUNPGTAPK(5)	K	20220625_TRX_3.55162.55162.5.0.dta	330	1790.12	132	26	304.93	AELKAIISDVNASDEDRWNAVLK	2557.33		44	3	8.84084	8	2	26.4225	LNIDZNPGTAPK	1770.88		22	12	38.4808	8	4	111.03
replicate 1	EVEWQEKAELALLK(7)-LNIDUNPGTAPK(5)	K	20220625_TRX_3.55905.55905.4.0.dta	195	938.354	96	19	94.9577	EVEWQEKAELALLK	1685.91		26	0	0	6	2	25.3837	LNIDZNPGTAPK	1770.88		22	11	31.2201	6	4	57.9129
replicate 1	AGAPFGPGANPMHGR(13)-LNIDUNPGTAPK(5)	H	20220625_TRX_3.43593.43593.4.0.dta	177	1781.97	100	18	193.741	AGAPFGPGANPMHGR	1436.69		28	12	205.032	6	2	86.4773	LNIDZNPGTAPK	1770.88		22	7	29.4513	6	2	64.2078
replicate 1	KEVVEWLR(1)-LNIDUNPGTAPK(5)	K	20220625_TRX_3.49886.49886.4.2.dta	248	1377.93	72	18	239.012	KEVVEWLR	1058.6		14	1	7.12408	6	4	54.4402	LNIDZNPGTAPK	1770.88		22	12	56.8703	6	3	63.0643
replicate 1	KPELDAK(1)-LNIDUNPGTAPK(5)	K	20220625_TRX_3.35601.35601.4.0.dta	203	1865.21	68	17	449.959	KPELDAK	800.451		12	6	76.6059	6	3	70.0716	LNIDZNPGTAPK	1770.88		22	11	127.646	6	4	55.3589
replicate 1	IDEVFIGSCMTNIGHFR(15)-LNIDUNPGTAPK(5)	H	20220625_TRX_3.56044.56044.4.0.dta	266	2236.3	108	17	243.94	IDEVFIGSCMTNIGHFR	1995.94	9,Carbamidomethyl[C];	32	17	179.203	6	2	89.305	LNIDZNPGTAPK	1770.88		22	7	33.2256	6	3	96.7087
replicate 1	AASIEALKIVQK(8)-LNIDUNPGTAPK(5)	K	20220625_TRX_3.47201.47201.4.2.dta	281	1376.24	88	20	179.053	AASIEALKIVQK	1270.77		22	4	6.16547	6	2	44.3203	LNIDZNPGTAPK	1770.88		22	15	74.9687	6	5	121.233
replicate 1	KVIYVPGK(1)-LNIDUNPGTAPK(5)	K	20220625_TRX_3.42670.42670.4.1.dta	188	559.858	72	17	171.429	KVIYVPGK	903.566		14	3	4.95041	6	1	0.569159	LNIDZNPGTAPK	1770.88		22	11	13.7507	6	4	14.1975
replicate 1	KSDQNVR(1)-LNIDUNPGTAPK(5)	K	20220625_TRX_3.27931.27931.4.0.dta	231	2007.91	68	17	337.779	KSDQNVR	846.443		12	1	8.81892	6	4	184.906	LNIDZNPGTAPK	1770.88		22	12	101.085	6	3	99.6226
replicate 1	LQDAFPVLYTGR(9)-LNIDUNPGTAPK(5)	Y	20220625_TRX_3.53213.53213.4.0.dta	348	2645.62	88	22	332.977	LQDAFPVLYTGR	1379.73		22	0	0	6	0	0	LNIDZNPGTAPK	1770.88		22	4	16.5376	6	1	6.00591
replicate 1	YSQNAPLDMYK(10)-LNIDUNPGTAPK(5)	Y	20220625_TRX_3.46112.46112.3.0.dta	244	1602.15	84	23	272.659	YSQNAPLDMYK	1329.61		20	0	0	4	0	0	LNIDZNPGTAPK	1770.88		22	2	5.11613	4	3	19.2134
replicate 1	KDAMVPMGGLLCMK(1)-LNIDUNPGTAPK(5)	K	20220625_TRX_3.55140.55140.4.4.dta	207	1482.49	96	13	103.941	KDAMVPMGGLLCMK	1550.76	12,Carbamidomethyl[C];	26	3	13.8289	6	0	0	LNIDZNPGTAPK	1770.88		22	9	37.57	6	5	114.501
replicate 1	KDDETLSK(1)-LNIDUNPGTAPK(5)	K	20220625_TRX_3.32449.32449.3.0.dta	204	1122.15	72	16	117.613	KDDETLSK	935.468		14	4	8.69691	4	3	86.9268	LNIDZNPGTAPK	1770.88		22	12	51.6629	4	2	107.969
replicate 1	PGTIKPHTK(5)-LNIDUNPGTAPK(5)	K	20220625_TRX_3.28510.28510.4.0.dta	174	1136.92	76	15	95.5752	PGTIKPHTK	978.573		16	2	4.41806	6	4	100.756	LNIDZNPGTAPK	1770.88		22	2	5.21842	6	2	8.4252
replicate 1	WTKETNVSR(3)-LNIDUNPGTAPK(5)	K	20220625_TRX_3.35655.35655.4.1.dta	173	1186.95	76	18	162.403	WTKETNVSR	1120.57		16	0	0	6	2	117.38	LNIDZNPGTAPK	1770.88		22	13	61.0349	6	3	78.1211
replicate 1	DQTYLYVEK(4)-LNIDUNPGTAPK(5)	Y	20220625_TRX_3.44868.44868.4.3.dta	146	1315.78	76	17	478.453	DQTYLYVEK	1158.57		16	0	0	6	0	0	LNIDZNPGTAPK	1770.88		22	2	5.97506	6	1	7.5371
replicate 1	PGIVIGKK(7)-LNIDUNPGTAPK(5)	K	20220625_TRX_3.42515.42515.4.0.dta	163	1417.84	72	17	254.17	PGIVIGKK	811.54		14	1	6.77856	6	2	108.528	LNIDZNPGTAPK	1770.88		22	9	57.0868	6	3	57.6669
replicate 1	YVVDSLR(1)-LNIDUNPGTAPK(5)	Y	20220625_TRX_3.43690.43690.4.2.dta	308	1655.16	68	18	473.223	YVVDSLR	851.462		12	0	0	6	1	1.94491	LNIDZNPGTAPK	1770.88		22	0	0	6	0	0
replicate 1	KTAQELDK(1)-LNIDUNPGTAPK(5)	K	20220625_TRX_3.31779.31779.4.1.dta	186	2287.03	72	17	447.575	KTAQELDK	932.505		14	4	57.5392	6	3	98.3598	LNIDZNPGTAPK	1770.88		22	12	146.156	6	3	154.13
replicate 1	NAIASVKAINAAR(7)-LNIDUNPGTAPK(5)	K	20220625_TRX_3.42772.42772.4.0.dta	246	1163.51	92	21	184.751	NAIASVKAINAAR	1298.75		24	4	38.918	6	2	41.6038	LNIDZNPGTAPK	1770.88		22	9	38.7106	6	4	113.28
replicate 1	TMKAQQPPIR(3)-LNIDUNPGTAPK(5)	K	20220625_TRX_3.35465.35465.4.1.dta	296	2015.09	80	20	316.791	TMKAQQPPIR	1169.65		18	2	2.64831	6	2	122.379	LNIDZNPGTAPK	1770.88		22	11	76.251	6	5	115.617
replicate 1	TKSWTLVR(2)-LNIDUNPGTAPK(5)	K	20220625_TRX_3.46190.46190.4.0.dta	363	2477.24	72	19	375.744	TKSWTLVR	990.573		14	4	37.9662	6	3	115.707	LNIDZNPGTAPK	1770.88		22	15	109.007	6	3	54.9822
replicate 1	MLVKAMANK(4)-LNIDUNPGTAPK(5)	K	20220625_TRX_3.40385.40385.4.1.dta	345	2441.01	76	17	375.77	MLVKAMANK	1005.56		16	6	30.614	6	2	77.1232	LNIDZNPGTAPK	1770.88		22	15	146.075	6	4	130.143
replicate 1	HVVKVVNPELHK(4)-LNIDUNPGTAPK(5)	K	20220625_TRX_3.33148.33148.5.1.dta	309	2282.15	88	20	464.48	HVVKVVNPELHK	1398.82		22	6	19.512	8	2	89.0912	LNIDZNPGTAPK	1770.88		22	10	55.1777	8	4	30.2937
replicate 1	TYDGIHR(2)-LNIDUNPGTAPK(5)	Y	20220625_TRX_3.33801.33801.5.0.dta	301	1800.46	68	20	428.956	TYDGIHR	861.421		12	0	0	8	2	5.385	LNIDZNPGTAPK	1770.88		22	0	0	8	0	0
replicate 1	IKGVATGR(2)-LNIDUNPGTAPK(5)	K	20220625_TRX_3.35088.35088.4.0.dta	425	2462.2	72	20	517.927	IKGVATGR	801.494		14	3	5.21738	6	3	86.77	LNIDZNPGTAPK	1770.88		22	18	134.885	6	4	75.7882
replicate 1	GTALGQGAKALVCK(9)-LNIDUNPGTAPK(5)	K	20220625_TRX_3.42123.42123.4.0.dta	292	1113.14	96	14	108.231	GTALGQGAKALVCK	1373.76	13,Carbamidomethyl[C];	26	5	6.56191	6	2	38.5886	LNIDZNPGTAPK	1770.88		22	13	45.2977	6	4	114.544
replicate 1	TMNTPHGDAITVFDLR(6)-LNIDUNPGTAPK(5)	H	20220625_TRX_3.54581.54581.4.2.dta	251	1113.27	104	23	106.821	TMNTPHGDAITVFDLR	1787.87		30	10	35.3041	6	2	104.119	LNIDZNPGTAPK	1770.88		22	6	16.1017	6	2	37.7826
replicate 1	FHAGANVGCGR(2)-LNIDUNPGTAPK(5)	H	20220625_TRX_3.35705.35705.4.0.dta	310	1679.05	84	15	167.809	FHAGANVGCGR	1145.53	9,Carbamidomethyl[C];	20	8	54.4416	6	3	194.783	LNIDZNPGTAPK	1770.88		22	8	35.1221	6	3	38.5602
replicate 1	AAQYVASHPGEVCPAKWK(8)-LNIDUNPGTAPK(5)	H	20220625_TRX_3.36517.36517.4.1.dta	165	2180.09	112	13	151.463	AAQYVASHPGEVCPAKWK	1998.99	13,Carbamidomethyl[C];	34	1	3.54184	6	0	0	LNIDZNPGTAPK	1770.88		22	0	0	6	1	9.93412
replicate 1	KVAEFFGK(1)-LNIDUNPGTAPK(5)	K	20220625_TRX_3.44615.44615.4.0.dta	277	2504.48	72	16	496.431	KVAEFFGK	925.514		14	2	30.9151	6	3	65.1261	LNIDZNPGTAPK	1770.88		22	13	145.579	6	4	123.059
replicate 1	EYYLNEQMK(2)-LNIDUNPGTAPK(5)	Y	20220625_TRX_3.42308.42308.3.0.dta	191	1766.1	76	16	232.132	EYYLNEQMK	1217.55		16	0	0	4	0	0	LNIDZNPGTAPK	1770.88		22	2	14.0164	4	2	20.8691
replicate 1	LDQLAEIVKPQR(9)-LNIDUNPGTAPK(5)	K	20220625_TRX_3.48589.48589.4.2.dta	207	897.264	88	16	60.8752	LDQLAEIVKPQR	1409.81		22	1	0.637321	6	2	14.7717	LNIDZNPGTAPK	1770.88		22	9	17.1044	6	4	39.3362
replicate 1	YEGSKSSNPLAFR(5)-LNIDUNPGTAPK(5)	K	20220625_TRX_3.43165.43165.4.2.dta	216	1700.77	92	22	243.484	YEGSKSSNPLAFR	1455.72		24	0	0	6	2	72.4936	LNIDZNPGTAPK	1770.88		22	10	55.5351	6	4	106.348
replicate 1	YLSLLPYTDR(1)-LNIDUNPGTAPK(5)	Y	20220625_TRX_3.53542.53542.4.0.dta	188	993.586	80	21	280.398	YLSLLPYTDR	1240.66		18	0	0	6	0	0	LNIDZNPGTAPK	1770.88		22	2	5.11865	6	1	5.62994
replicate 1	TYLYQETK(2)-LNIDUNPGTAPK(5)	Y	20220625_TRX_3.39086.39086.4.0.dta	185	2023.99	72	16	398.966	TYLYQETK	1045.52		14	2	22.437	6	0	0	LNIDZNPGTAPK	1770.88		22	1	16.6193	6	1	5.51581
replicate 1	YADEVVR(1)-LNIDUNPGTAPK(5)	Y	20220625_TRX_3.37935.37935.4.1.dta	289	1764.92	68	19	413.24	YADEVVR	851.426		12	0	0	6	1	2.32407	LNIDZNPGTAPK	1770.88		22	0	0	6	1	1.77355
replicate 1	QIAENPILLYMKGSPK(10)-LNIDUNPGTAPK(5)	Y	20220625_TRX_3.55530.55530.4.1.dta	241	1801.36	104	19	167.602	QIAENPILLYMKGSPK	1801.99		30	1	4.79111	6	1	21.7684	LNIDZNPGTAPK	1770.88		22	10	46.1239	6	3	110.855
replicate 1	HAVTEASPMVK(1)-LNIDUNPGTAPK(5)	H	20220625_TRX_3.40050.40050.4.1.dta	580	1774.3	84	23	221.399	HAVTEASPMVK	1169.6		20	8	24.567	6	3	131.37	LNIDZNPGTAPK	1770.88		22	9	29.8339	6	3	12.7381
replicate 1	QVGVPYIIVFLNK(6)-LNIDUNPGTAPK(5)	Y	20220625_TRX_3.59980.59980.4.2.dta	332	2690.72	92	19	181.159	QVGVPYIIVFLNK	1489.88		24	0	0	6	0	0	LNIDZNPGTAPK	1770.88		22	1	3.0671	6	1	5.52521
replicate 1	PAAQFVKEAK(7)-LNIDUNPGTAPK(5)	K	20220625_TRX_3.37160.37160.4.0.dta	178	650.417	80	18	82.4026	PAAQFVKEAK	1088.61		18	3	5.98294	6	2	101.685	LNIDZNPGTAPK	1770.88		22	12	29.5864	6	3	45.9201
replicate 1	SLINTKIK(6)-LNIDUNPGTAPK(5)	K	20220625_TRX_3.42576.42576.4.0.dta	292	1919.71	72	17	357.233	SLINTKIK	916.583		14	6	31.0993	6	2	73.5035	LNIDZNPGTAPK	1770.88		22	13	123.509	6	4	77.4104
replicate 1	EFYEKPTTER(3)-LNIDUNPGTAPK(5)	Y	20220625_TRX_3.34821.34821.5.0.dta	558	1700.8	80	23	408.031	EFYEKPTTER	1299.62		18	0	0	8	2	6.27029	LNIDZNPGTAPK	1770.88		22	8	35.6993	8	2	13.4668
replicate 1	HCADAGANGFVSK(1)-LNIDUNPGTAPK(5)	H	20220625_TRX_3.37312.37312.4.1.dta	169	895.268	92	14	82.5924	HCADAGANGFVSK	1333.6	2,Carbamidomethyl[C];	24	4	10.6474	6	2	61.9675	LNIDZNPGTAPK	1770.88		22	3	10.3204	6	2	12.7041
replicate 1	YRAEELAEER(1)-LNIDUNPGTAPK(5)	Y	20220625_TRX_3.46795.46795.3.1.dta	314	1828.58	80	30	283.174	YRAEELAEER	1265.61		18	0	0	4	1	3.15129	LNIDZNPGTAPK	1770.88		22	2	4.54805	4	2	5.4797
replicate 1	AGLKVTLPR(4)-LNIDUNPGTAPK(5)	K	20220625_TRX_3.45345.45345.4.0.dta	114	2232.78	76	17	522.775	AGLKVTLPR	954.609		16	1	59.9403	6	2	176.499	LNIDZNPGTAPK	1770.88		22	6	118.508	6	3	116.192
replicate 1	EIAEKMVEGR(5)-LNIDUNPGTAPK(5)	K	20220625_TRX_3.39767.39767.3.0.dta	184	812.694	80	19	76.2633	EIAEKMVEGR	1161.59		18	0	0	4	2	112.805	LNIDZNPGTAPK	1770.88		22	12	39.2572	4	3	93.5425
replicate 1	VFVSEAQAIKAIK(10)-LNIDUNPGTAPK(5)	K	20220625_TRX_3.47878.47878.3.0.dta	131	1215.38	92	16	118.672	VFVSEAQAIKAIK	1403.83		24	1	5.03596	4	2	85.8341	LNIDZNPGTAPK	1770.88		22	6	32.4377	4	3	145.507
replicate 1	YFAHDIR(1)-LNIDUNPGTAPK(5)	Y	20220625_TRX_3.36149.36149.4.0.dta	218	1937.17	68	21	438.946	YFAHDIR	921.458		12	0	0	6	1	6.12544	LNIDZNPGTAPK	1770.88		22	6	37.5156	6	1	11.6155
replicate 1	VHVHVEEGSPKDR(11)-LNIDUNPGTAPK(5)	K	20220625_TRX_3.27612.27612.5.0.dta	201	518.916	92	17	46.4005	VHVHVEEGSPKDR	1488.76		24	2	1.52064	8	2	23.086	LNIDZNPGTAPK	1770.88		22	8	9.81368	8	1	3.11171
replicate 1	KNIEFFEAR(1)-LNIDUNPGTAPK(5)	K	20220625_TRX_3.49463.49463.4.0.dta	116	2079.73	76	15	411.524	KNIEFFEAR	1153.6		16	1	31.7064	6	2	49.6286	LNIDZNPGTAPK	1770.88		22	2	24.5871	6	1	38.6403
replicate 1	SNKPFHYQAPFPLK(3)-LNIDUNPGTAPK(5)	K	20220625_TRX_3.44679.44679.5.0.dta	242	965.997	96	22	105.031	SNKPFHYQAPFPLK	1673.88		26	1	1.09648	8	3	11.4634	LNIDZNPGTAPK	1770.88		22	11	31.3523	8	3	52.0405
replicate 1	FFQVYDPAYYDSK(9)-LNIDUNPGTAPK(5)	Y	20220625_TRX_3.51427.51427.4.0.dta	375	1840.96	92	23	210.016	FFQVYDPAYYDSK	1642.74		24	1	12.2181	6	0	0	LNIDZNPGTAPK	1770.88		22	4	7.45209	6	1	6.24888
replicate 1	KGDVLKAVVVR(1)-LNIDUNPGTAPK(5)	K	20220625_TRX_3.41781.41781.4.0.dta	260	1045.86	84	19	112.291	KGDVLKAVVVR	1183.75		20	2	7.79495	6	1	100	LNIDZNPGTAPK	1770.88		22	12	46.0552	6	2	49.6391
replicate 1	AAFQPVFLEVVDESYR(15)-LNIDUNPGTAPK(5)	Y	20220625_TRX_3.61035.61035.4.0.dta	299	1833.91	104	21	182.769	AAFQPVFLEVVDESYR	1869.94		30	1	1.21916	6	0	0	LNIDZNPGTAPK	1770.88		22	6	14.1432	6	2	40.1083
replicate 1	TYGGAAR(2)-LNIDUNPGTAPK(5)	Y	20220625_TRX_3.33606.33606.4.0.dta	269	1291.94	68	19	262.783	TYGGAAR	695.347		12	0	0	6	0	0	LNIDZNPGTAPK	1770.88		22	4	18.4481	6	1	3.58027
replicate 1	VALADKYFAK(6)-LNIDUNPGTAPK(5)	K	20220625_TRX_3.45727.45727.3.0.dta	193	1161.79	80	17	128.689	VALADKYFAK	1125.63		18	4	12.5934	4	2	88.935	LNIDZNPGTAPK	1770.88		22	11	51.7312	4	3	116.399
replicate 1	IYPWVCGR(2)-LNIDUNPGTAPK(5)	Y	20220625_TRX_3.48247.48247.4.1.dta	200	1762.82	72	15	185.435	IYPWVCGR	1050.52	6,Carbamidomethyl[C];	14	0	0	6	0	0	LNIDZNPGTAPK	1770.88		22	1	6.76421	6	0	0
replicate 1	KLLDEGR(1)-LNIDUNPGTAPK(5)	K	20220625_TRX_3.38718.38718.4.0.dta	339	1013.42	68	18	174.333	KLLDEGR	830.473		12	4	4.91219	6	3	42.2506	LNIDZNPGTAPK	1770.88		22	9	23.4858	6	4	33.9757
replicate 1	ASPSLLDGIVVEYYGTPTPLR(13)-LNIDUNPGTAPK(5)	Y	20220625_TRX_3.60146.60146.4.1.dta	189	2209.15	124	18	274.188	ASPSLLDGIVVEYYGTPTPLR	2248.19		40	2	23.5938	6	0	0	LNIDZNPGTAPK	1770.88		22	0	0	6	1	6.4161
replicate 1	GIGKTFPGVK(4)-LNIDUNPGTAPK(5)	K	20220625_TRX_3.44404.44404.4.0.dta	202	2582.47	80	16	465.709	GIGKTFPGVK	1003.59		18	5	44.5904	6	3	124.195	LNIDZNPGTAPK	1770.88		22	10	156.313	6	3	120.984
replicate 1	IMDYGKFLYEK(4)-LNIDUNPGTAPK(5)	Y	20220625_TRX_3.50091.50091.4.0.dta	270	1832.91	84	17	241.274	IMDYGKFLYEK	1406.7		20	4	12.1841	6	2	49.4883	LNIDZNPGTAPK	1770.88		22	15	123.25	6	3	116.88
replicate 1	SYIVYPR(5)-LNIDUNPGTAPK(5)	Y	20220625_TRX_3.43726.43726.3.0.dta	118	1188.81	68	21	283.916	SYIVYPR	897.483		12	0	0	4	0	0	LNIDZNPGTAPK	1770.88		22	0	0	4	1	8.4278
replicate 1	YWPTVK(1)-LNIDUNPGTAPK(5)	Y	20220625_TRX_3.45135.45135.4.0.dta	122	1275.77	64	17	391.087	YWPTVK	793.424		10	0	0	6	0	0	LNIDZNPGTAPK	1770.88		22	1	3.77944	6	0	0
replicate 1	KEAAPAK(1)-LNIDUNPGTAPK(5)	K	20220625_TRX_3.28466.28466.4.1.dta	124	1712.66	68	14	406.954	KEAAPAK	714.414		12	2	29.6561	6	2	28.791	LNIDZNPGTAPK	1770.88		22	7	75.8942	6	2	71.1947
replicate 1	EQYNLNK(3)-LNIDUNPGTAPK(5)	Y	20220625_TRX_3.37019.37019.3.0.dta	825	2923.72	68	29	461.934	EQYNLNK	908.447		12	2	0.754919	4	2	71.0959	LNIDZNPGTAPK	1770.88		22	2	24.6332	4	1	1.13727
replicate 1	YYDELPTEGNEHGQAFR(1)-LNIDUNPGTAPK(5)	Y	20220625_TRX_3.40882.40882.5.0.dta	293	391.271	108	27	29.9393	YYDELPTEGNEHGQAFR	2025.89		32	0	0	8	0	0	LNIDZNPGTAPK	1770.88		22	7	108.168	8	1	0.441817
replicate 1	EILSEMGYTHVENAGGLK(8)-LNIDUNPGTAPK(5)	Y	20220625_TRX_3.50285.50285.4.0.dta	161	1309.45	112	14	105.08	EILSEMGYTHVENAGGLK	1947.95		34	5	17.0409	6	2	115.365	LNIDZNPGTAPK	1770.88		22	6	22.8267	6	2	70.8104
replicate 1	YTQLIER(1)-LNIDUNPGTAPK(5)	Y	20220625_TRX_3.41107.41107.4.0.dta	141	1931.17	68	17	501.41	YTQLIER	922.499		12	0	0	6	0	0	LNIDZNPGTAPK	1770.88		22	1	5.98519	6	1	10.1252
replicate 1	DGAYVTLR(4)-LNIDUNPGTAPK(5)	Y	20220625_TRX_3.45630.45630.4.0.dta	189	1603.67	72	18	446.007	DGAYVTLR	894.468		14	0	0	6	0	0	LNIDZNPGTAPK	1770.88		22	3	24.4399	6	0	0
replicate 1	GKPFAPLLEK(2)-LNIDUNPGTAPK(5)	K	20220625_TRX_3.50724.50724.4.0.dta	273	1721.31	80	20	408.434	GKPFAPLLEK	1099.65		18	4	15.3674	6	2	49.5778	LNIDZNPGTAPK	1770.88		22	13	95.576	6	4	97.2342
replicate 1	AAIADYK(6)-LNIDUNPGTAPK(5)	Y	20220625_TRX_3.38049.38049.3.0.dta	241	2178.89	68	24	477.257	AAIADYK	751.398		12	0	0	4	1	5.5862	LNIDZNPGTAPK	1770.88		22	0	0	4	1	5.51343
replicate 1	NYYKEAAR(4)-LNIDUNPGTAPK(5)	K	20220625_TRX_3.32756.32756.4.1.dta	410	2157.72	72	19	242.426	NYYKEAAR	1014.5		14	4	7.78983	6	2	100.589	LNIDZNPGTAPK	1770.88		22	14	82.4106	6	4	117.499
replicate 1	LEKAATYEQIK(3)-LNIDUNPGTAPK(5)	K	20220625_TRX_3.38547.38547.3.1.dta	119	826.151	84	15	79.3395	LEKAATYEQIK	1293.7		20	4	12.6463	4	3	79.2908	LNIDZNPGTAPK	1770.88		22	10	36.2796	4	3	114.397
replicate 1	QQIEEATSDYDR(10)-LNIDUNPGTAPK(5)	Y	20220625_TRX_3.37002.37002.4.0.dta	445	289.612	88	25	22.7958	QQIEEATSDYDR	1454.64		22	1	0.141285	6	1	0.0873751	LNIDZNPGTAPK	1770.88		22	2	0.446573	6	2	1.98484
replicate 1	ISPKVLETILHSEQAK(4)-LNIDUNPGTAPK(5)	K	20220625_TRX_3.51829.51829.5.0.dta	166	1723.07	104	20	211.491	ISPKVLETILHSEQAK	1793.02		30	2	23.8505	8	2	74.6671	LNIDZNPGTAPK	1770.88		22	9	57.3011	8	4	116.037
replicate 1	SYYALAESVK(2)-LNIDUNPGTAPK(5)	Y	20220625_TRX_3.45339.45339.4.0.dta	150	2060.93	80	16	466.733	SYYALAESVK	1130.57		18	0	0	6	0	0	LNIDZNPGTAPK	1770.88		22	5	54.8962	6	2	39.5284
replicate 1	KFEELVQTR(1)-LNIDUNPGTAPK(5)	K	20220625_TRX_3.44418.44418.4.1.dta	124	1305.33	76	16	183.416	KFEELVQTR	1149.63		16	3	29.2694	6	2	49.0632	LNIDZNPGTAPK	1770.88		22	3	28.4475	6	3	69.3128
replicate 1	YTAAITGAEGKIHR(11)-LNIDUNPGTAPK(5)	K	20220625_TRX_3.37408.37408.4.0.dta	288	1375.23	96	21	116.413	YTAAITGAEGKIHR	1487.8		26	5	7.66783	6	3	67.5951	LNIDZNPGTAPK	1770.88		22	12	41.0147	6	3	132.33
replicate 1	KLLDYLK(1)-LNIDUNPGTAPK(5)	K	20220625_TRX_3.49638.49638.4.0.dta	180	2325.72	68	16	563.59	KLLDYLK	892.55		12	3	43.2733	6	3	72.4595	LNIDZNPGTAPK	1770.88		22	11	122.16	6	3	63.9492
replicate 1	HISWGK(1)-LNIDUNPGTAPK(5)	H	20220625_TRX_3.40704.40704.3.0.dta	228	521.56	64	15	76.1755	HISWGK	727.389		10	4	6.72372	4	2	104.1	LNIDZNPGTAPK	1770.88		22	9	14.2143	4	2	28.6453
replicate 1	HPAVPVDVVHR(1)-LNIDUNPGTAPK(5)	H	20220625_TRX_3.41450.41450.4.1.dta	264	2042.29	84	21	318.252	HPAVPVDVVHR	1225.68		20	3	37.5834	6	2	187.393	LNIDZNPGTAPK	1770.88		22	13	125.627	6	2	97.3612
replicate 1	ITIKEAIPR(4)-LNIDUNPGTAPK(5)	K	20220625_TRX_3.46020.46020.4.3.dta	242	1191.71	76	17	162.913	ITIKEAIPR	1040.65		16	1	1.91248	6	2	44.8867	LNIDZNPGTAPK	1770.88		22	11	64.4151	6	4	115.079
replicate 1	GVYNTYIEDNLR(6)-LNIDUNPGTAPK(5)	Y	20220625_TRX_3.47826.47826.4.0.dta	246	1220.28	88	20	134.367	GVYNTYIEDNLR	1456.71		22	0	0	6	0	0	LNIDZNPGTAPK	1770.88		22	1	1.28301	6	1	5.83022
replicate 1	EAKDLVESAPAALK(3)-LNIDUNPGTAPK(5)	K	20220625_TRX_3.46288.46288.4.5.dta	284	1950.93	96	19	173.295	EAKDLVESAPAALK	1441.79		26	4	13.0655	6	2	37.2979	LNIDZNPGTAPK	1770.88		22	9	36.767	6	4	83.3362
replicate 1	HYAHVDCPGHADYVK(1)-LNIDUNPGTAPK(5)	H	20220625_TRX_3.28797.28797.6.2.dta	105	919.365	100	17	365.287	HYAHVDCPGHADYVK	1768.79	7,Carbamidomethyl[C];	28	1	3.17337	10	0	0	LNIDZNPGTAPK	1770.88		22	0	0	10	0	0
replicate 1	SGTLTYEAVK(6)-LNIDUNPGTAPK(5)	Y	20220625_TRX_3.40507.40507.3.0.dta	250	2215.75	80	21	306.192	SGTLTYEAVK	1068.56		18	1	2.46519	4	0	0	LNIDZNPGTAPK	1770.88		22	4	13.6392	4	2	51.5482
replicate 1	LGVDVYAVSTDTHFTHKAWHSSSETIAK(16)-LNIDUNPGTAPK(5)	H	20220625_TRX_3.44637.44637.6.0.dta	239	3229.52	152	20	472.196	LGVDVYAVSTDTHFTHKAWHSSSETIAK	3087.52		54	2	15.774	10	0	0	LNIDZNPGTAPK	1770.88		22	7	66.6236	10	3	106.303
replicate 1	AGVDVLGISTDKPEK(12)-LNIDUNPGTAPK(5)	K	20220625_TRX_3.49612.49612.4.1.dta	199	1233.2	100	18	197.567	AGVDVLGISTDKPEK	1528.82		28	0	0	6	1	3.2979	LNIDZNPGTAPK	1770.88		22	12	77.2492	6	3	120.267
replicate 1	NKLLAAR(2)-LNIDUNPGTAPK(5)	K	20220625_TRX_3.39712.39712.4.0.dta	268	2298.11	68	17	533.408	NKLLAAR	785.499		12	4	11.5027	6	2	127.799	LNIDZNPGTAPK	1770.88		22	9	66.6186	6	2	25.8383
replicate 1	KGAIVTGK(1)-LNIDUNPGTAPK(5)	K	20220625_TRX_3.35239.35239.4.1.dta	142	1044.88	72	15	196.68	KGAIVTGK	773.488		14	2	9.87499	6	1	2.54215	LNIDZNPGTAPK	1770.88		22	2	9.60066	6	1	6.08543
replicate 1	YIPEELR(1)-LNIDUNPGTAPK(5)	Y	20220625_TRX_3.42255.42255.4.0.dta	148	1906.67	68	17	525.493	YIPEELR	919.488		12	0	0	6	0	0	LNIDZNPGTAPK	1770.88		22	4	48.8263	6	2	48.7434
replicate 1	GFSLAQKMVGR(7)-LNIDUNPGTAPK(5)	K	20220625_TRX_3.49894.49894.4.0.dta	161	1598.71	84	17	211.462	GFSLAQKMVGR	1193.65		20	1	11.4534	6	2	28.825	LNIDZNPGTAPK	1770.88		22	2	7.92128	6	2	31.2575
replicate 1	PKAMVSK(2)-LNIDUNPGTAPK(5)	K	20220625_TRX_3.33579.33579.4.0.dta	243	2176.62	68	15	244.928	PKAMVSK	760.439		12	5	40.2568	6	3	109.767	LNIDZNPGTAPK	1770.88		22	10	59.3777	6	3	73.9659
replicate 1	AAVAAIKK(7)-LNIDUNPGTAPK(5)	K	20220625_TRX_3.36196.36196.3.0.dta	239	631.826	72	15	38.3509	AAVAAIKK	771.509		14	2	0.759538	4	1	11.4997	LNIDZNPGTAPK	1770.88		22	11	22.3534	4	3	15.5365
replicate 1	LNGEALEEYVK(9)-LNIDUNPGTAPK(5)	Y	20220625_TRX_3.46795.46795.3.0.dta	314	1828.58	84	25	284.623	LNGEALEEYVK	1264.64		20	0	0	4	0	0	LNIDZNPGTAPK	1770.88		22	2	4.54805	4	2	5.4797
replicate 1	LLDAHKGQLPTR(5)-LNIDUNPGTAPK(5)	H	20220625_TRX_3.37332.37332.3.0.dta	107	547.931	88	10	23.0233	LLDAHKGQLPTR	1348.77		22	4	4.01244	4	4	110.169	LNIDZNPGTAPK	1770.88		22	3	4.44293	4	2	42.5682
replicate 1	NKDGIPAVVER(2)-LNIDUNPGTAPK(5)	K	20220625_TRX_3.42995.42995.4.0.dta	234	1443.53	84	19	308.703	NKDGIPAVVER	1197.66		20	3	6.13127	6	2	37.2348	LNIDZNPGTAPK	1770.88		22	7	31.8416	6	4	94.1663
replicate 1	KEIEIYK(1)-LNIDUNPGTAPK(5)	K	20220625_TRX_3.43586.43586.4.0.dta	157	2383.67	68	15	481.903	KEIEIYK	922.524		12	2	35.2186	6	2	60.3342	LNIDZNPGTAPK	1770.88		22	8	125.015	6	3	119.078
replicate 1	SYIVYPR(2)-LNIDUNPGTAPK(5)	Y	20220625_TRX_3.44423.44423.4.0.dta	177	1959.11	68	16	314.575	SYIVYPR	897.483		12	0	0	6	0	0	LNIDZNPGTAPK	1770.88		22	10	69.3829	6	3	108.194
replicate 1	DLAFKLAAR(5)-LNIDUNPGTAPK(5)	K	20220625_TRX_3.50655.50655.4.0.dta	256	1597.98	76	17	174.095	DLAFKLAAR	1004.59		16	2	2.59945	6	2	56.5547	LNIDZNPGTAPK	1770.88		22	8	35.9347	6	3	20.6742
replicate 1	VDDVLNVSGHR(10)-LNIDUNPGTAPK(5)	H	20220625_TRX_3.44084.44084.4.0.dta	180	1710.98	84	16	251.154	VDDVLNVSGHR	1210.62		20	9	129.735	6	3	170.645	LNIDZNPGTAPK	1770.88		22	3	35.9243	6	3	64.3564
replicate 1	ELISGFADYVLQR(9)-LNIDUNPGTAPK(5)	Y	20220625_TRX_3.57280.57280.4.1.dta	204	2216.47	92	16	358.66	ELISGFADYVLQR	1510.79		24	1	53.6101	6	0	0	LNIDZNPGTAPK	1770.88		22	1	3.0073	6	1	8.74954
replicate 1	AWQPGGAGTDFLTEAHLDLPMEFESIGKAGSR(28)-LNIDUNPGTAPK(5)	K	20220625_TRX_3.61221.61221.4.0.dta	268	1105.12	168	17	76.3831	AWQPGGAGTDFLTEAHLDLPMEFESIGKAGSR	3388.63		62	2	2.81776	6	2	4.1172	LNIDZNPGTAPK	1770.88		22	3	3.70011	6	3	79.3224
replicate 1	KYYDPR(2)-LNIDUNPGTAPK(5)	Y	20220625_TRX_3.33475.33475.4.1.dta	286	1301.66	64	17	282.982	KYYDPR	841.42		10	1	0.761815	6	2	36.28	LNIDZNPGTAPK	1770.88		22	13	65.2045	6	4	57.3152
replicate 1	AETLYYIVK(5)-LNIDUNPGTAPK(5)	Y	20220625_TRX_3.49030.49030.4.0.dta	94	241.455	76	14	32.731	AETLYYIVK	1099.6		16	0	0	6	0	0	LNIDZNPGTAPK	1770.88		22	0	0	6	0	0
replicate 1	NYITESGKIVPSR(8)-LNIDUNPGTAPK(5)	K	20220625_TRX_3.41697.41697.4.0.dta	385	1180.42	92	21	175.182	NYITESGKIVPSR	1463.79		24	3	1.54546	6	2	32.0662	LNIDZNPGTAPK	1770.88		22	12	36.3713	6	5	96.9348
replicate 1	VINQLTGGLAGMAKGR(14)-LNIDUNPGTAPK(5)	K	20220625_TRX_3.49468.49468.4.0.dta	140	1334.48	104	12	124.008	VINQLTGGLAGMAKGR	1585.88		30	0	0	6	1	52.341	LNIDZNPGTAPK	1770.88		22	7	41.7698	6	3	132.21
replicate 1	KEQYNLNK(4)-LNIDUNPGTAPK(5)	Y	20220625_TRX_3.31310.31310.4.0.dta	392	2161.28	72	17	396.802	KEQYNLNK	1036.54		14	0	0	6	1	5.15096	LNIDZNPGTAPK	1770.88		22	1	1.52697	6	0	0
replicate 1	HVAILGDLQGPK(1)-LTVAKLNIDUNPGTAPK(10)	H	20220625_TRX_3.57456.57456.4.0.dta	119	1491.51	108	10	181.375	HVAILGDLQGPK	1247.71		22	0	0	6	0	0	LTVAKLNIDZNPGTAPK	2283.22		32	4	122.16	6	0	0
replicate 1	YPLISELK(1)-LNIDUNPGTAPK(5)	Y	20220625_TRX_3.50240.50240.4.2.dta	120	1613.97	72	16	457.637	YPLISELK	962.556		14	0	0	6	0	0	LNIDZNPGTAPK	1770.88		22	1	6.53154	6	0	0
replicate 1	GAFAMGGMAAFIPSKDEEHNNQVLNK(15)-LNIDUNPGTAPK(5)	K	20220625_TRX_3.51742.51742.5.0.dta	228	2955.87	144	15	234.074	GAFAMGGMAAFIPSKDEEHNNQVLNK	2776.32		50	13	247.78	8	2	38.4795	LNIDZNPGTAPK	1770.88		22	4	32.0518	8	2	166.696
replicate 1	TLDLPHAEPLPR(6)-LNIDUNPGTAPK(5)	H	20220625_TRX_3.49568.49568.4.0.dta	262	1542.9	88	20	180.869	TLDLPHAEPLPR	1358.74		22	11	84.2457	6	3	84.2788	LNIDZNPGTAPK	1770.88		22	6	31.6283	6	4	63.1373
replicate 1	LGYDEFLGK(3)-LNIDUNPGTAPK(5)	Y	20220625_TRX_3.50688.50688.4.0.dta	131	1563.99	76	13	253.331	LGYDEFLGK	1041.53		16	0	0	6	0	0	LNIDZNPGTAPK	1770.88		22	0	0	6	0	0
replicate 1	KVEADCR(1)-LNIDUNPGTAPK(5)	K	20220625_TRX_3.29066.29066.4.0.dta	158	1812.96	68	11	209.727	KVEADCR	877.42	6,Carbamidomethyl[C];	12	2	26.7266	6	3	152.386	LNIDZNPGTAPK	1770.88		22	11	102.938	6	3	96.1349
replicate 1	TAKTAPK(3)-LNIDUNPGTAPK(5)	K	20220625_TRX_3.34762.34762.4.2.dta	122	1443.03	68	13	221.463	TAKTAPK	716.43		12	3	79.9185	6	0	0	LNIDZNPGTAPK	1770.88		22	7	52.2019	6	2	23.6431
replicate 1	QPALGYLN(6)-LNIDUNPGTAPK(5)	Y	20220625_TRX_3.51026.51026.3.0.dta	317	2454.02	72	23	445.84	QPALGYLN	875.462		14	0	0	4	1	2.42344	LNIDZNPGTAPK	1770.88		22	3	15.1699	4	2	6.14731
replicate 1	AVYLHQR(3)-LNIDUNPGTAPK(5)	Y	20220625_TRX_3.32734.32734.3.2.dta	321	1005.29	68	26	140.624	AVYLHQR	886.489		12	0	0	4	0	0	LNIDZNPGTAPK	1770.88		22	4	4.51694	4	3	10.0621
replicate 1	GIDKAFPGVK(4)-LNIDUNPGTAPK(5)	K	20220625_TRX_3.45444.45444.4.1.dta	219	2550.57	80	18	466.929	GIDKAFPGVK	1031.59		18	4	25.13	6	2	138.204	LNIDZNPGTAPK	1770.88		22	10	122.268	6	4	93.579
replicate 1	PVVGYIAGVTAPK(5)-LNIDUNPGTAPK(5)	Y	20220625_TRX_3.49930.49930.4.3.dta	279	1711.94	92	15	163.421	PVVGYIAGVTAPK	1271.74		24	2	93.0645	6	2	84.7071	LNIDZNPGTAPK	1770.88		22	11	70.6471	6	4	116.427
replicate 1	MLLPDTVGTGGDSHTR(14)-LNIDUNPGTAPK(5)	H	20220625_TRX_3.46135.46135.4.0.dta	346	2453.06	104	21	268.319	MLLPDTVGTGGDSHTR	1656.8		30	15	337.834	6	3	72.8981	LNIDZNPGTAPK	1770.88		22	10	103.255	6	2	86.3557
replicate 1	KVSVPGMPVTLLNMSKNDIYK(16)-LNIDUNPGTAPK(5)	K	20220625_TRX_3.45602.45602.4.3.dta	227	792.755	124	14	45.9372	KVSVPGMPVTLLNMSKNDIYK	2366.25	7,Oxidation[M];14,Oxidation[M];	40	1	0.438946	6	0	0	LNIDZNPGTAPK	1770.88		22	7	6.61029	6	3	38.4324
replicate 1	GELQQLIKETAAK(8)-LNIDUNPGTAPK(5)	K	20220625_TRX_3.49440.49440.3.0.dta	117	848.487	92	15	74.9997	GELQQLIKETAAK	1428.81		24	3	6.57257	4	2	78.7239	LNIDZNPGTAPK	1770.88		22	9	57.4456	4	3	122.771
replicate 1	VGDVIYLTGTLVTCRDVCHRRLIELK(19)-LNIDUNPGTAPK(5)	H	20220625_TRX_3.45002.45002.5.1.dta	419	2455.17	144	15	136.247	VGDVIYLTGTLVTCRDVCHRRLIELK	3086.66	14,Carbamidomethyl[C];18,Carbamidomethyl[C];	50	0	0	8	0	0	LNIDZNPGTAPK	1770.88		22	10	48.7675	8	4	160.413
replicate 1	NIIDMYK(6)-LNIDUNPGTAPK(5)	Y	20220625_TRX_3.37406.37406.3.3.dta	524	1551.43	68	23	245.202	NIIDMYK	912.449	5,Oxidation[M];	12	1	1.15085	4	2	3.98985	LNIDZNPGTAPK	1770.88		22	3	3.97727	4	1	0.593102
replicate 1	SQQSSY(6)-LNIDUNPGTAPK(5)	Y	20220625_TRX_3.38455.38455.3.0.dta	299	1872.41	64	22	476.687	SQQSSY	699.294		10	0	0	4	0	0	LNIDZNPGTAPK	1770.88		22	0	0	4	2	8.45102
replicate 1	TLPTTMEFVDIAGLVKGASK(16)-LNIDUNPGTAPK(5)	K	20220625_TRX_3.63202.63202.4.0.dta	325	1256.57	120	16	74.2448	TLPTTMEFVDIAGLVKGASK	2078.12		38	3	3.17369	6	1	3.76626	LNIDZNPGTAPK	1770.88		22	11	29.5328	6	3	117.85
replicate 1	AELAKLK(5)-LNIDUNPGTAPK(5)	K	20220625_TRX_3.38976.38976.3.0.dta	269	1269.13	68	14	132.345	AELAKLK	772.493		12	4	14.4367	4	1	100	LNIDZNPGTAPK	1770.88		22	13	78.0269	4	3	106.104
replicate 1	GQKMAPPQISAEVLK(3)-LNIDUNPGTAPK(5)	K	20220625_TRX_3.49127.49127.4.2.dta	127	1187.83	100	16	243.808	GQKMAPPQISAEVLK	1596.88		28	1	8.50167	6	1	22.4066	LNIDZNPGTAPK	1770.88		22	6	34.2153	6	3	105.898
replicate 1	LKNANR(2)-LNIDUNPGTAPK(5)	K	20220625_TRX_3.30003.30003.4.0.dta	292	1405.55	64	17	228.537	LKNANR	715.421		10	2	4.32822	6	3	187.869	LNIDZNPGTAPK	1770.88		22	14	90.3655	6	4	64.3745
replicate 1	AAYSSGK(3)-LNIDUNPGTAPK(5)	Y	20220625_TRX_3.32374.32374.3.1.dta	201	1520.95	68	21	295.902	AAYSSGK	683.336		12	1	5.22416	4	0	0	LNIDZNPGTAPK	1770.88		22	4	13.4737	4	2	17.311
replicate 1	AWHSSSETIAK(3)-LNIDUNPGTAPK(5)	H	20220625_TRX_3.37847.37847.4.0.dta	269	1286.26	84	17	143.064	AWHSSSETIAK	1216.6		20	9	62.5997	6	4	168.948	LNIDZNPGTAPK	1770.88		22	6	33.334	6	3	26.401
replicate 1	EVPVEVKPEVR(7)-LNIDUNPGTAPK(5)	K	20220625_TRX_3.42729.42729.4.2.dta	200	1299.38	84	18	138.384	EVPVEVKPEVR	1280.72		20	0	0	6	1	5.47237	LNIDZNPGTAPK	1770.88		22	10	35.0875	6	4	77.2421
replicate 1	FNELYPNIKVR(9)-LNIDUNPGTAPK(5)	K	20220625_TRX_3.42797.42797.4.0.dta	288	1235.59	84	16	188.911	FNELYPNIKVR	1392.76		20	2	9.83025	6	0	0	LNIDZNPGTAPK	1770.88		22	13	45.5127	6	5	117.335
replicate 1	KMNMDGVR(1)-LNIDUNPGTAPK(5)	K	20220625_TRX_3.36119.36119.4.1.dta	174	1651.38	72	16	310.651	KMNMDGVR	950.455		14	1	9.55957	6	3	58.3976	LNIDZNPGTAPK	1770.88		22	6	52.8344	6	2	49.1494
replicate 1	LQLVGVGYR(8)-LNIDUNPGTAPK(5)	Y	20220625_TRX_3.49620.49620.4.0.dta	209	2606.15	76	18	448.097	LQLVGVGYR	1004.59		16	0	0	6	0	0	LNIDZNPGTAPK	1770.88		22	0	0	6	1	12.9429
replicate 1	KLQQYR(1)-LNIDUNPGTAPK(5)	K	20220625_TRX_3.31139.31139.4.0.dta	290	1072.7	64	16	121.553	KLQQYR	835.478		10	1	4.83307	6	3	26.5024	LNIDZNPGTAPK	1770.88		22	10	28.722	6	3	14.4405
replicate 1	RWKPEILDGFTKQGTHQAMDDIR(3)-LNIDUNPGTAPKYGIR(5)	K	20220625_TRX_3.67113.67113.4.3.dta	744	3416.02	148	5	23.8669	RWKPEILDGFTKQGTHQAMDDIR	2758.37	19,Oxidation[M];	44	0	0	6	0	0	LNIDZNPGTAPKYGIR	2260.15		30	1	3.41981	6	0	0
replicate 1	KAAGIK(1)-LNIDUNPGTAPK(5)	K	20220625_TRX_3.31798.31798.4.1.dta	211	1967.28	64	15	394.201	KAAGIK	587.387		10	3	63.8204	6	3	23.6316	LNIDZNPGTAPK	1770.88		22	9	88.4691	6	4	53.127
replicate 1	TKPHVNVGTIGHVDHGK(2)-LNIDUNPGTAPK(5)	K	20220625_TRX_3.29894.29894.6.2.dta	118	1184.14	108	17	260.855	TKPHVNVGTIGHVDHGK	1795.96		32	1	7.75798	10	2	27.4881	LNIDZNPGTAPK	1770.88		22	2	17.0726	10	0	0
replicate 1	LFKEFAK(3)-LNIDUNPGTAPK(5)	K	20220625_TRX_3.44273.44273.4.1.dta	266	2052.37	68	15	335.067	LFKEFAK	882.508		12	2	6.4315	6	2	53.1198	LNIDZNPGTAPK	1770.88		22	8	38.9364	6	2	25.6746
replicate 1	KAAAEKAAADK(6)-LNIDUNPGTAPK(5)	K	20220625_TRX_3.41465.41465.3.1.dta	280	2058.55	84	21	312.097	KAAAEKAAADK	1073.59		20	0	0	4	0	0	LNIDZNPGTAPK	1770.88		22	0	0	4	1	6.20388
replicate 2	IELSSAQQTDVNLPYITADATGPK(15)-LNIDUNPGTAPK(5)	Y	20220625_TRX_3_2.54705.54705.4.0.dta	996	3276.48	136	45	480.983	IELSSAQQTDVNLPYITADATGPK	2532.28		46	5	6.17456	6	1	0.974196	LNIDZNPGTAPK	1770.88		22	4	10.9584	6	1	0.640109
replicate 2	AELKAIISDVNASDEDR(4)-LNIDUNPGTAPK(5)	K	20220625_TRX_3_2.51994.51994.4.1.dta	457	1221.42	108	34	229.887	AELKAIISDVNASDEDR	1845.92		32	8	18.8843	6	2	20.7553	LNIDZNPGTAPK	1770.88		22	12	31.146	6	3	96.764
replicate 2	HAEFLAQDDGVIHLLHVLPGSASLSLHR(16)-LNIDUNPGTAPK(5)	H	20220625_TRX_3_2.59748.59748.6.0.dta	272	2098.16	152	32	319.512	HAEFLAQDDGVIHLLHVLPGSASLSLHR	3032.61		54	7	74.6013	10	3	89.9235	LNIDZNPGTAPK	1770.88		22	5	19.0302	10	2	49.4962
replicate 2	HNAGAWFVDLLAER(1)-LNIDUNPGTAPK(5)	H	20220625_TRX_3_2.61807.61807.4.1.dta	360	1976.8	96	24	272.008	HNAGAWFVDLLAER	1598.81		26	10	86.1739	6	3	114.869	LNIDZNPGTAPK	1770.88		22	4	16.1117	6	3	40.7482
replicate 2	DYAATQTIEMGMADMSENFR(2)-LNIDUNPGTAPK(5)	Y	20220625_TRX_3_2.58395.58395.4.0.dta	254	3595.67	120	29	906.951	DYAATQTIEMGMADMSENFR	2280.96		38	1	5.602	6	0	0	LNIDZNPGTAPK	1770.88		22	1	6.56894	6	1	15.6916
replicate 2	VNEIETYMDGVHLICTTAK(7)-LNIDUNPGTAPK(5)	Y	20220625_TRX_3_2.55673.55673.4.0.dta	427	1039.08	116	19	85.4267	VNEIETYMDGVHLICTTAK	2194.05	15,Carbamidomethyl[C];	36	19	35.0006	6	2	85.3734	LNIDZNPGTAPK	1770.88		22	8	13.3175	6	2	39.9599
replicate 2	YTEADQYGTTVIAGEDAQK(1)-LNIDUNPGTAPK(5)	Y	20220625_TRX_3_2.42433.42433.4.1.dta	339	1571.16	116	28	284.262	YTEADQYGTTVIAGEDAQK	2059.95		36	1	2.47692	6	0	0	LNIDZNPGTAPK	1770.88		22	9	24.8981	6	3	50.3653
replicate 2	GASKGEGLGNQFLTNIR(4)-LNIDUNPGTAPK(5)	K	20220625_TRX_3_2.50763.50763.4.0.dta	460	1077.65	108	34	172.36	GASKGEGLGNQFLTNIR	1761.92		32	6	5.33891	6	3	91.1021	LNIDZNPGTAPK	1770.88		22	13	41.7795	6	5	113.264
replicate 2	FTAEGVQEIDYKDIATLK(11)-LNIDUNPGTAPK(5)	Y	20220625_TRX_3_2.53395.53395.4.0.dta	718	1107.9	112	26	101.973	FTAEGVQEIDYKDIATLK	2041.05		34	7	2.57146	6	2	30.8088	LNIDZNPGTAPK	1770.88		22	16	35.5829	6	5	115.519
replicate 2	SDKIIHLTDDSFDTDVLK(6)-LNIDUNPGTAPK(5)	H	20220625_TRX_3_2.52003.52003.4.1.dta	226	1344.28	112	19	93.4559	SDKIIHLTDDSFDTDVLK	2062.03		34	7	115.812	6	2	46.357	LNIDZNPGTAPK	1770.88		22	5	9.7595	6	3	39.8819
replicate 2	IKYAMIGDPTGALTR(2)-LNIDUNPGTAPK(5)	K	20220625_TRX_3_2.51323.51323.4.0.dta	339	1493.62	100	27	238.319	IKYAMIGDPTGALTR	1606.86		28	5	6.90895	6	2	17.5007	LNIDZNPGTAPK	1770.88		22	13	36.1654	6	4	101.951
replicate 2	FTAEGVQEIDYK(11)-LNIDUNPGTAPK(5)	Y	20220625_TRX_3_2.45794.45794.3.0.dta	282	2143.47	88	34	371.915	FTAEGVQEIDYK	1399.67		22	0	0	4	0	0	LNIDZNPGTAPK	1770.88		22	3	14.2798	4	1	3.20061
replicate 2	IIHLTDDSFDTDVLK(3)-LNIDUNPGTAPK(5)	H	20220625_TRX_3_2.54809.54809.4.1.dta	486	1201.98	100	25	132.677	IIHLTDDSFDTDVLK	1731.88		28	17	80.3455	6	4	105.492	LNIDZNPGTAPK	1770.88		22	10	16.9546	6	3	31.0592
replicate 2	MDAAQLTEEGYYSVFGK(11)-LNIDUNPGTAPK(5)	Y	20220625_TRX_3_2.56941.56941.4.0.dta	294	1057.39	108	28	166.533	MDAAQLTEEGYYSVFGK	1908.87		32	1	2.61744	6	0	0	LNIDZNPGTAPK	1770.88		22	0	0	6	2	2.08974
replicate 2	LGVDVYAVSTDTHFTHKAWHSSSETIAK(13)-LNIDUNPGTAPK(5)	H	20220625_TRX_3_2.45629.45629.6.0.dta	598	2157.16	152	33	158.632	LGVDVYAVSTDTHFTHKAWHSSSETIAK	3087.52		54	2	8.79988	10	2	12.5065	LNIDZNPGTAPK	1770.88		22	12	42.3926	10	3	130.782
replicate 2	YITIENNDALAQLAGHTR(1)-LNIDUNPGTAPK(5)	Y	20220625_TRX_3_2.51373.51373.5.0.dta	374	4036.4	112	34	713.7	YITIENNDALAQLAGHTR	2000.02		34	1	19.28	8	0	0	LNIDZNPGTAPK	1770.88		22	10	184.027	8	2	23.9162
replicate 2	PAIGVGAGNTPVVIDETADIKR(21)-LNIDUNPGTAPK(5)	K	20220625_TRX_3_2.53291.53291.4.0.dta	218	1351.36	128	26	146.775	PAIGVGAGNTPVVIDETADIKR	2193.19		42	1	8.06022	6	1	74.9515	LNIDZNPGTAPK	1770.88		22	9	27.0291	6	3	112.874
replicate 2	ALGVGEVKFTGQVLPTAK(8)-LNIDUNPGTAPK(5)	K	20220625_TRX_3_2.52842.52842.4.0.dta	236	1225.28	112	24	175.633	ALGVGEVKFTGQVLPTAK	1815.04		34	3	6.72889	6	1	47.6973	LNIDZNPGTAPK	1770.88		22	7	26.286	6	3	113.433
replicate 2	EVETKSAGGIVLTGSAAAK(5)-LNIDUNPGTAPK(5)	K	20220625_TRX_3_2.44862.44862.4.0.dta	185	969.818	116	28	176.683	EVETKSAGGIVLTGSAAAK	1788.97		36	0	0	6	0	0	LNIDZNPGTAPK	1770.88		22	8	22.8981	6	2	106.844
replicate 2	LMEIAQQQHAQQQTAGADASANNAK(9)-LNIDUNPGTAPK(5)	H	20220625_TRX_3_2.38417.38417.4.0.dta	215	745.596	140	28	56.1385	LMEIAQQQHAQQQTAGADASANNAK	2624.25		48	12	12.3463	6	2	71.9486	LNIDZNPGTAPK	1770.88		22	7	8.53299	6	3	32.9353
replicate 2	NQAFKNGEFIEITEK(5)-LNIDUNPGTAPK(5)	K	20220625_TRX_3_2.49826.49826.4.0.dta	226	1752.91	100	22	230.153	NQAFKNGEFIEITEK	1767.89		28	1	2.08268	6	2	61.8552	LNIDZNPGTAPK	1770.88		22	11	54.9672	6	3	120.643
replicate 2	GLIEEMASAYEDPKEVIEFYSK(10)-LNIDUNPGTAPK(5)	Y	20220625_TRX_3_2.61557.61557.4.0.dta	255	1427.95	128	30	245.844	GLIEEMASAYEDPKEVIEFYSK	2548.22		42	0	0	6	1	3.08507	LNIDZNPGTAPK	1770.88		22	1	1.8854	6	1	6.34143
replicate 2	HVLHGISLLGQCPDSINAALICR(1)-LNIDUNPGTAPK(5)	H	20220625_TRX_3_2.56793.56793.5.0.dta	341	940.761	132	14	50.4903	HVLHGISLLGQCPDSINAALICR	2544.32	12,Carbamidomethyl[C];22,Carbamidomethyl[C];	44	24	63.0101	8	3	4.61125	LNIDZNPGTAPK	1770.88		22	7	14.3089	8	2	103.814
replicate 2	NSDIAAKGVLPTCQDTGTAIIVGK(7)-LNIDUNPGTAPK(5)	K	20220625_TRX_3_2.52171.52171.4.0.dta	338	1080.34	136	27	103.989	NSDIAAKGVLPTCQDTGTAIIVGK	2429.27	13,Carbamidomethyl[C];	46	5	9.95385	6	1	18.0286	LNIDZNPGTAPK	1770.88		22	11	25.8509	6	4	109.467
replicate 2	WVKVEGWENAEAAK(3)-LNIDUNPGTAPK(5)	K	20220625_TRX_3_2.46323.46323.4.2.dta	207	1533.51	96	21	190.518	WVKVEGWENAEAAK	1616.81		26	2	5.46352	6	2	56.7767	LNIDZNPGTAPK	1770.88		22	10	56.6772	6	3	81.6232
replicate 2	LGVDVYAVSTDTHFTHK(6)-LNIDUNPGTAPK(5)	Y	20220625_TRX_3_2.46419.46419.5.0.dta	462	3408.59	108	30	646.527	LGVDVYAVSTDTHFTHK	1889.94		32	3	42.0846	8	0	0	LNIDZNPGTAPK	1770.88		22	1	2.36197	8	1	15.0673
replicate 2	LQAHPEMLNPSVPLFR(4)-LNIDUNPGTAPK(5)	H	20220625_TRX_3_2.56187.56187.4.0.dta	278	857.106	104	28	102.501	LQAHPEMLNPSVPLFR	1848.98		30	9	30.6176	6	2	101.462	LNIDZNPGTAPK	1770.88		22	10	14.7935	6	2	28.0044
replicate 2	IKAAQYVASHPGEVCPAK(2)-LNIDUNPGTAPK(5)	K	20220625_TRX_3_2.35941.35941.5.0.dta	647	4017.32	112	17	410.247	IKAAQYVASHPGEVCPAK	1925.99	15,Carbamidomethyl[C];	34	5	14.7981	8	4	59.243	LNIDZNPGTAPK	1770.88		22	16	175.632	8	4	113.573
replicate 2	TLAEGQNVEFEIQDGQKGPAAVNVTAI(17)-LNIDUNPGTAPK(5)	K	20220625_TRX_3_2.56691.56691.4.1.dta	247	761.368	148	33	129.479	TLAEGQNVEFEIQDGQKGPAAVNVTAI	2799.42		52	0	0	6	0	0	LNIDZNPGTAPK	1770.88		22	11	25.6324	6	4	122.93
replicate 2	SDKIIHLTDDSFDTDVLK(3)-LNIDUNPGTAPK(5)	K	20220625_TRX_3_2.51936.51936.4.1.dta	250	768.572	112	24	68.552	SDKIIHLTDDSFDTDVLK	2062.03		34	15	30.6154	6	2	105.128	LNIDZNPGTAPK	1770.88		22	7	8.90397	6	2	29.79
replicate 2	DIATLKNYITESGK(6)-LNIDUNPGTAPK(5)	K	20220625_TRX_3_2.56109.56109.4.0.dta	493	1394.94	96	25	206.796	DIATLKNYITESGK	1552.82		26	8	7.45047	6	2	38.5599	LNIDZNPGTAPK	1770.88		22	15	53.0875	6	5	103.067
replicate 2	FAYVDILQNPDIR(3)-LNIDUNPGTAPK(5)	Y	20220625_TRX_3_2.56196.56196.4.2.dta	270	431.361	92	31	84.3454	FAYVDILQNPDIR	1563.82		24	0	0	6	0	0	LNIDZNPGTAPK	1770.88		22	3	1.30029	6	0	0
replicate 2	KLNIKPGQTTFDGR(1)-LNIDUNPGTAPK(5)	K	20220625_TRX_3_2.39340.39340.5.0.dta	303	2589.2	96	25	536.433	KLNIKPGQTTFDGR	1574.86		26	3	27.1501	8	3	56.4758	LNIDZNPGTAPK	1770.88		22	15	118.392	8	4	133.073
replicate 2	IPLAKMAVAESGMGIVEDK(5)-LNIDUNPGTAPK(5)	K	20220625_TRX_3_2.55972.55972.4.1.dta	242	1346.11	116	26	135.911	IPLAKMAVAESGMGIVEDK	1959.03		36	7	15.6382	6	2	51.0026	LNIDZNPGTAPK	1770.88		22	10	31.8588	6	3	93.216
replicate 2	LPDGTVKVLVEGLQR(7)-LNIDUNPGTAPK(5)	K	20220625_TRX_3_2.55675.55675.4.0.dta	301	900.2	100	21	101.533	LPDGTVKVLVEGLQR	1623.94		28	4	4.14749	6	3	101.67	LNIDZNPGTAPK	1770.88		22	11	31.1708	6	4	69.2007
replicate 2	WKEGEATLAPSLDLVGK(2)-LNIDUNPGTAPK(5)	K	20220625_TRX_3_2.54199.54199.4.0.dta	440	957.517	108	29	215.12	WKEGEATLAPSLDLVGK	1813.97		32	7	7.48084	6	2	32.0431	LNIDZNPGTAPK	1770.88		22	13	29.8957	6	4	121.142
replicate 2	MIAPILDEIADEYQGKLTVAK(13)-LNIDUNPGTAPK(5)	Y	20220625_TRX_3_2.64540.64540.5.1.dta	185	1197.45	124	23	154.171	MIAPILDEIADEYQGKLTVAK	2318.23		40	0	0	8	0	0	LNIDZNPGTAPK	1770.88		22	6	26.3555	8	4	114.084
replicate 2	YAMIGDPTGALTR(1)-LNIDUNPGTAPK(5)	Y	20220625_TRX_3_2.50983.50983.3.0.dta	391	1400.78	92	36	262.482	YAMIGDPTGALTR	1365.68		24	1	2.01215	4	1	2.27431	LNIDZNPGTAPK	1770.88		22	4	8.53758	4	1	0.962492
replicate 2	ILEVLQEPDNHHVSAEDLYK(11)-LNIDUNPGTAPK(5)	H	20220625_TRX_3_2.50557.50557.4.0.dta	432	723.374	120	24	60.2442	ILEVLQEPDNHHVSAEDLYK	2349.17		38	24	28.9942	6	3	102.083	LNIDZNPGTAPK	1770.88		22	9	10.8319	6	4	34.779
replicate 2	ILEVLQEPDNHHVSAEDLYK(12)-LNIDUNPGTAPK(5)	H	20220625_TRX_3_2.50446.50446.4.0.dta	470	766.545	120	23	57.4602	ILEVLQEPDNHHVSAEDLYK	2349.17		38	22	23.35	6	2	79.3333	LNIDZNPGTAPK	1770.88		22	13	10.4345	6	4	28.7177
replicate 2	NGEVAATKVGALSK(8)-LNIDUNPGTAPK(5)	K	20220625_TRX_3_2.42287.42287.4.0.dta	717	1170.27	96	24	162.014	NGEVAATKVGALSK	1344.75		26	11	6.83866	6	2	36.3468	LNIDZNPGTAPK	1770.88		22	19	45.6557	6	6	112.094
replicate 2	YLHCNLCETEWHVVR(1)-LNIDUNPGTAPK(5)	Y	20220625_TRX_3_2.42833.42833.5.1.dta	327	920.085	100	23	120.103	YLHCNLCETEWHVVR	2015.92	4,Carbamidomethyl[C];7,Carbamidomethyl[C];	28	0	0	8	0	0	LNIDZNPGTAPK	1770.88		22	12	53.8336	8	2	80.6199
replicate 2	GAFAMGGMAAFIPSKDEEHNNQVLNK(19)-LNIDUNPGTAPK(5)	H	20220625_TRX_3_2.52574.52574.5.0.dta	256	2834.53	144	15	208.474	GAFAMGGMAAFIPSKDEEHNNQVLNK	2776.32		50	11	236.437	8	2	32.3884	LNIDZNPGTAPK	1770.88		22	5	28.9429	8	2	139.685
replicate 2	GIPTLLLFKNGEVAATK(9)-LNIDUNPGTAPK(5)	K	20220625_TRX_3_2.57963.57963.4.0.dta	464	1107.79	108	25	122.938	GIPTLLLFKNGEVAATK	1772.03		32	7	4.186	6	0	0	LNIDZNPGTAPK	1770.88		22	14	53.4966	6	5	123.119
replicate 2	VEFEITNGAKGPSAANVIAL(10)-LNIDUNPGTAPK(5)	K	20220625_TRX_3_2.58492.58492.3.0.dta	204	667.972	120	23	68.4824	VEFEITNGAKGPSAANVIAL	2001.07		38	2	1.70929	4	1	10.6033	LNIDZNPGTAPK	1770.88		22	11	27.1252	4	4	127.795
replicate 2	KLLPWIDGLLDAGEK(1)-LNIDUNPGTAPK(5)	K	20220625_TRX_3_2.63038.63038.4.1.dta	207	1736.87	100	21	285.208	KLLPWIDGLLDAGEK	1667.94		28	3	18.1698	6	1	5.5657	LNIDZNPGTAPK	1770.88		22	5	24.7763	6	3	169.88
replicate 2	EAKGFTSEITVTSNGK(3)-LNIDUNPGTAPK(5)	K	20220625_TRX_3_2.44952.44952.4.3.dta	197	720.113	104	23	112.222	EAKGFTSEITVTSNGK	1668.84		30	1	0.70026	6	2	23.7461	LNIDZNPGTAPK	1770.88		22	12	26.6631	6	3	150.452
replicate 2	TYLYQETKALLTPGK(8)-LNIDUNPGTAPK(5)	K	20220625_TRX_3_2.53426.53426.4.0.dta	595	1243.84	100	23	185.108	TYLYQETKALLTPGK	1725.94		28	6	5.27721	6	2	38.1045	LNIDZNPGTAPK	1770.88		22	15	41.5071	6	5	116.685
replicate 2	EILAQLSQYPVSTR(9)-LNIDUNPGTAPK(5)	Y	20220625_TRX_3_2.52330.52330.3.0.dta	224	2348	96	28	469.045	EILAQLSQYPVSTR	1604.86		26	1	2.95361	4	0	0	LNIDZNPGTAPK	1770.88		22	2	8.86699	4	3	16.531
replicate 2	INVATELKNAFSQALK(8)-LNIDUNPGTAPK(5)	K	20220625_TRX_3_2.63173.63173.4.0.dta	217	1029.89	104	23	140.874	INVATELKNAFSQALK	1746.97		30	1	1.16173	6	1	36.0988	LNIDZNPGTAPK	1770.88		22	9	31.1184	6	4	111.163
replicate 2	YTMEQDFYR(1)-LNIDUNPGTAPK(5)	Y	20220625_TRX_3_2.45422.45422.4.0.dta	173	429.129	76	23	76.7076	YTMEQDFYR	1252.53		16	0	0	6	0	0	LNIDZNPGTAPK	1770.88		22	5	109.703	6	3	6.87118
replicate 2	MHENQQPQTEAFELSAAER(2)-LNIDUNPGTAPK(5)	H	20220625_TRX_3_2.44924.44924.4.0.dta	206	1511.44	116	21	204.171	MHENQQPQTEAFELSAAER	2216		36	9	56.2659	6	2	82.1117	LNIDZNPGTAPK	1770.88		22	5	23.0695	6	4	112.074
replicate 2	GGGSANKTYLYQETK(7)-LNIDUNPGTAPK(5)	K	20220625_TRX_3_2.38480.38480.4.1.dta	261	1218.98	100	22	171.939	GGGSANKTYLYQETK	1616.79		28	12	20.8615	6	2	94.1931	LNIDZNPGTAPK	1770.88		22	11	48.8778	6	4	113.29
replicate 2	LNIKPGQTTFDGR(4)-LNIDUNPGTAPK(5)	K	20220625_TRX_3_2.44303.44303.4.0.dta	280	1466.31	92	21	265.384	LNIKPGQTTFDGR	1446.77		24	3	5.72589	6	2	80.9446	LNIDZNPGTAPK	1770.88		22	11	54.2581	6	3	113.065
replicate 2	VAKAPVVVPAGVDVK(3)-LNIDUNPGTAPK(5)	K	20220625_TRX_3_2.49268.49268.4.0.dta	259	1346.46	100	25	292.255	VAKAPVVVPAGVDVK	1448.88		28	5	11.6182	6	0	0	LNIDZNPGTAPK	1770.88		22	12	48.9005	6	4	122.195
replicate 2	SQTVHFQGNPVTVANSIPQAGSK(5)-LNIDUNPGTAPK(5)	H	20220625_TRX_3_2.47728.47728.4.0.dta	369	1119.26	132	32	131.511	SQTVHFQGNPVTVANSIPQAGSK	2367.21		44	17	90.0083	6	2	73.5464	LNIDZNPGTAPK	1770.88		22	13	16.1154	6	3	47.1875
replicate 2	AAQYVASHPGEVCPAK(4)-LNIDUNPGTAPK(5)	Y	20220625_TRX_3_2.37402.37402.4.0.dta	327	881.336	104	14	69.8048	AAQYVASHPGEVCPAK	1684.81	13,Carbamidomethyl[C];	30	12	28.3773	6	2	101.625	LNIDZNPGTAPK	1770.88		22	9	15.1633	6	2	29.2546
replicate 2	EAEYKDWTIEQITR(4)-LNIDUNPGTAPK(5)	Y	20220625_TRX_3_2.52597.52597.4.0.dta	179	1227.86	96	25	207.171	EAEYKDWTIEQITR	1781.87		26	0	0	6	2	66.2211	LNIDZNPGTAPK	1770.88		22	10	41.1777	6	2	106.486
replicate 2	MIAPILDEIADEYQGKLTVAK(16)-LNIDUNPGTAPK(5)	K	20220625_TRX_3_2.64091.64091.4.0.dta	660	1230.34	124	24	110.941	MIAPILDEIADEYQGKLTVAK	2318.23		40	4	1.65643	6	1	12.634	LNIDZNPGTAPK	1770.88		22	13	29.0756	6	4	128.697
replicate 2	GNVEYWVALIQPGK(5)-LNIDUNPGTAPK(5)	Y	20220625_TRX_3_2.57943.57943.4.0.dta	128	1103.83	96	21	392.406	GNVEYWVALIQPGK	1573.84		26	0	0	6	0	0	LNIDZNPGTAPK	1770.88		22	0	0	6	1	11.3378
replicate 2	LTGKEVLIIGTQGGIR(4)-LNIDUNPGTAPK(5)	K	20220625_TRX_3_2.54043.54043.4.0.dta	240	1437.46	104	23	263.054	LTGKEVLIIGTQGGIR	1654.98		30	3	7.03519	6	1	63.445	LNIDZNPGTAPK	1770.88		22	10	41.5141	6	3	115.376
replicate 2	ANEAYLQGQLGNPK(5)-LNIDUNPGTAPK(5)	Y	20220625_TRX_3_2.42609.42609.4.0.dta	301	1775.9	96	24	418.492	ANEAYLQGQLGNPK	1502.76		26	3	5.56977	6	0	0	LNIDZNPGTAPK	1770.88		22	4	17.7385	6	2	19.077
replicate 2	WFNESKGFGFITPEDGSK(6)-LNIDUNPGTAPK(5)	K	20220625_TRX_3_2.55150.55150.4.0.dta	507	1254.59	112	28	161.023	WFNESKGFGFITPEDGSK	2045.96		34	10	20.4802	6	3	53.8273	LNIDZNPGTAPK	1770.88		22	14	46.7382	6	3	108.679
replicate 2	AAQYVASHPGEVCPAKWK(16)-LNIDUNPGTAPK(5)	K	20220625_TRX_3_2.38208.38208.4.1.dta	399	1720.27	112	24	127.617	AAQYVASHPGEVCPAKWK	1998.99	13,Carbamidomethyl[C];	34	8	8.60882	6	2	105.054	LNIDZNPGTAPK	1770.88		22	11	36.2693	6	4	164.816
replicate 2	HEPELGLASGTDGLKLTR(15)-LNIDUNPGTAPK(5)	K	20220625_TRX_3_2.47453.47453.4.0.dta	353	1095.04	112	28	97.3089	HEPELGLASGTDGLKLTR	1894		34	1	0.843639	6	3	99.5586	LNIDZNPGTAPK	1770.88		22	12	29.2213	6	3	102.744
replicate 2	AGVDVLGISTDKPEKLSR(12)-LNIDUNPGTAPK(5)	K	20220625_TRX_3_2.48411.48411.4.0.dta	288	2467.82	112	23	272.784	AGVDVLGISTDKPEKLSR	1885.04		34	2	4.78462	6	2	117.903	LNIDZNPGTAPK	1770.88		22	9	34.4903	6	4	174.838
replicate 2	DLKNWSLVSTPLDR(3)-LNIDUNPGTAPK(5)	K	20220625_TRX_3_2.56572.56572.4.0.dta	227	1375.37	96	22	270.301	DLKNWSLVSTPLDR	1643.88		26	3	3.89965	6	2	19.8848	LNIDZNPGTAPK	1770.88		22	9	38.1147	6	4	114.282
replicate 2	YSQNAPLDMYK(1)-LNIDUNPGTAPK(5)	Y	20220625_TRX_3_2.44585.44585.4.0.dta	263	1282.2	84	24	351.133	YSQNAPLDMYK	1329.61		20	0	0	6	0	0	LNIDZNPGTAPK	1770.88		22	3	7.04897	6	2	8.82435
replicate 2	AAAMANKELQTIPK(7)-LNIDUNPGTAPK(5)	K	20220625_TRX_3_2.42381.42381.4.1.dta	245	1568.54	96	23	232.392	AAAMANKELQTIPK	1485.81		26	4	23.4908	6	2	51.4971	LNIDZNPGTAPK	1770.88		22	11	56.4792	6	4	98.3287
replicate 2	DPEASENDKYVALQFLR(9)-LNIDUNPGTAPK(5)	K	20220625_TRX_3_2.53180.53180.4.0.dta	294	2038.3	108	24	238.149	DPEASENDKYVALQFLR	1994.98		32	0	0	6	1	1.65209	LNIDZNPGTAPK	1770.88		22	3	8.03961	6	1	8.56207
replicate 2	EKINPAGAPTYVPGEYK(2)-LNIDUNPGTAPK(5)	K	20220625_TRX_3_2.45239.45239.4.1.dta	212	1646.66	108	26	310.715	EKINPAGAPTYVPGEYK	1833.94		32	3	8.90061	6	2	54.8847	LNIDZNPGTAPK	1770.88		22	10	51.0238	6	4	141.28
replicate 2	KIKAAQYVASHPGEVCPAK(1)-LNIDUNPGTAPK(5)	K	20220625_TRX_3_2.32451.32451.5.0.dta	256	1493.74	116	14	104.016	KIKAAQYVASHPGEVCPAK	2054.09	16,Carbamidomethyl[C];	36	2	12.8377	8	3	25.2125	LNIDZNPGTAPK	1770.88		22	12	47.5166	8	3	107.209
replicate 2	SCEKAGVLAEVR(4)-LNIDUNPGTAPK(5)	K	20220625_TRX_3_2.44919.44919.4.2.dta	158	1487.88	88	22	274.354	SCEKAGVLAEVR	1318.68	2,Carbamidomethyl[C];	22	2	3.84455	6	2	87.7453	LNIDZNPGTAPK	1770.88		22	9	70.6047	6	3	108.761
replicate 2	NGEFIEITEKDTEGR(10)-LNIDUNPGTAPK(5)	K	20220625_TRX_3_2.48727.48727.4.0.dta	341	1261.11	100	22	160.957	NGEFIEITEKDTEGR	1737.83		28	2	5.5594	6	2	40.14	LNIDZNPGTAPK	1770.88		22	13	48.2356	6	4	115.018
replicate 2	KCPSPVWMVK(1)-LNIDUNPGTAPK(5)	K	20220625_TRX_3_2.47514.47514.4.0.dta	459	1558.59	80	22	281.146	KCPSPVWMVK	1231.63	2,Carbamidomethyl[C];	18	7	21.1624	6	3	13.3473	LNIDZNPGTAPK	1770.88		22	19	80.5132	6	3	114.522
replicate 2	DICLIPASAHGTNPASAHMAGMQVVVVACDK(10)-LNIDUNPGTAPK(5)	H	20220625_TRX_3_2.56443.56443.5.0.dta	267	2625.06	164	14	195.016	DICLIPASAHGTNPASAHMAGMQVVVVACDK	3220.54	3,Carbamidomethyl[C];29,Carbamidomethyl[C];	60	7	138.09	8	2	54.0171	LNIDZNPGTAPK	1770.88		22	5	19.6061	8	2	99.5323
replicate 2	FESEVYILSK(6)-LNIDUNPGTAPK(5)	Y	20220625_TRX_3_2.49523.49523.4.1.dta	343	2760.96	80	18	530.21	FESEVYILSK	1214.63		18	0	0	6	0	0	LNIDZNPGTAPK	1770.88		22	0	0	6	1	3.24422
replicate 2	HLVSPADALPGR(1)-LNIDUNPGTAPK(5)	H	20220625_TRX_3_2.48241.48241.4.0.dta	261	2040.65	88	24	329.66	HLVSPADALPGR	1232.67		22	6	69.519	6	4	190.827	LNIDZNPGTAPK	1770.88		22	5	36.8019	6	3	36.7363
replicate 2	GCHTVAALKAETK(9)-LNIDUNPGTAPK(5)	K	20220625_TRX_3_2.35494.35494.4.1.dta	219	2166.11	92	18	377.405	GCHTVAALKAETK	1385.72	2,Carbamidomethyl[C];	24	2	11.3251	6	1	100	LNIDZNPGTAPK	1770.88		22	13	78.3218	6	2	91.3708
replicate 2	SFMGKTYDGIHR(5)-LNIDUNPGTAPK(5)	K	20220625_TRX_3_2.40661.40661.5.0.dta	256	908.549	88	21	124.753	SFMGKTYDGIHR	1411.68		22	2	1.721	8	2	45.2455	LNIDZNPGTAPK	1770.88		22	7	26.2145	8	3	19.9328
replicate 2	MDAAQLTEEGYYSVFGKSGAR(12)-LNIDUNPGTAPK(5)	Y	20220625_TRX_3_2.55998.55998.4.3.dta	455	1179.62	124	30	107.947	MDAAQLTEEGYYSVFGKSGAR	2280.06		40	3	3.07864	6	1	43.3075	LNIDZNPGTAPK	1770.88		22	14	33.5609	6	4	128.176
replicate 2	YVALQFLR(1)-LNIDUNPGTAPK(5)	Y	20220625_TRX_3_2.54004.54004.4.0.dta	355	2435.76	72	24	703.403	YVALQFLR	1009.58		14	0	0	6	0	0	LNIDZNPGTAPK	1770.88		22	5	49.3235	6	1	5.42382
replicate 2	VVAVTACPTGVAHTFMAAEAIETEAK(13)-LNIDUNPGTAPK(5)	H	20220625_TRX_3_2.58210.58210.4.0.dta	201	940.064	144	23	74.776	VVAVTACPTGVAHTFMAAEAIETEAK	2674.32	7,Carbamidomethyl[C];	50	10	28.1103	6	1	69.543	LNIDZNPGTAPK	1770.88		22	6	13.8526	6	3	44.8942
replicate 2	YAGVGDIIK(1)-LNIDUNPGTAPK(5)	Y	20220625_TRX_3_2.49458.49458.4.0.dta	389	1747.93	76	27	505.78	YAGVGDIIK	935.52		16	0	0	6	1	2.79409	LNIDZNPGTAPK	1770.88		22	0	0	6	0	0
replicate 2	EGEATLAPSLDLVGKI(15)-LNIDUNPGTAPK(5)	K	20220625_TRX_3_2.61766.61766.3.0.dta	405	1028.79	104	28	80.1083	EGEATLAPSLDLVGKI	1612.88		30	7	9.8586	4	2	34.8952	LNIDZNPGTAPK	1770.88		22	14	39.1402	4	4	176.782
replicate 2	ITIKASSGLNEDEIQK(4)-LNIDUNPGTAPK(5)	K	20220625_TRX_3_2.43330.43330.4.1.dta	381	1113.41	104	27	109.889	ITIKASSGLNEDEIQK	1745.93		30	3	3.13653	6	2	18.5755	LNIDZNPGTAPK	1770.88		22	13	28.3409	6	3	62.3272
replicate 2	SAGTYVQIVAR(5)-LNIDUNPGTAPK(5)	Y	20220625_TRX_3_2.46606.46606.3.0.dta	201	1010.53	84	26	149.494	SAGTYVQIVAR	1164.64		20	0	0	4	1	1.95298	LNIDZNPGTAPK	1770.88		22	2	3.55545	4	2	8.26284
replicate 2	QQLTEAAPPLPVVSVPHMR(17)-LNIDUNPGTAPK(5)	H	20220625_TRX_3_2.56708.56708.4.0.dta	337	3499.24	116	29	409.528	QQLTEAAPPLPVVSVPHMR	2070.12		36	11	257.703	6	2	102.41	LNIDZNPGTAPK	1770.88		22	5	31.0002	6	3	116.57
replicate 2	GYQAGIAGR(2)-LNIDUNPGTAPK(5)	Y	20220625_TRX_3_2.38648.38648.4.0.dta	292	1704.3	76	24	503.941	GYQAGIAGR	892.463		16	1	5.61822	6	0	0	LNIDZNPGTAPK	1770.88		22	4	7.94512	6	2	13.7134
replicate 2	YFQGKAVVESIQR(5)-LNIDUNPGTAPK(5)	K	20220625_TRX_3_2.46811.46811.4.1.dta	185	1307.95	92	23	220.684	YFQGKAVVESIQR	1524.82		24	3	6.72896	6	2	69.3705	LNIDZNPGTAPK	1770.88		22	10	46.6048	6	3	109.61
replicate 2	TGKQLPCPAELLR(3)-LNIDUNPGTAPK(5)	K	20220625_TRX_3_2.54233.54233.4.0.dta	384	1599.02	92	21	157.936	TGKQLPCPAELLR	1482.81	7,Carbamidomethyl[C];	24	6	14.2409	6	2	92.6764	LNIDZNPGTAPK	1770.88		22	12	65.8096	6	4	113.851
replicate 2	DHPIYYAGPAKTPEGYASGSLGPTTAGR(11)-LNIDUNPGTAPK(5)	K	20220625_TRX_3_2.44836.44836.4.0.dta	139	847.989	152	23	66.5775	DHPIYYAGPAKTPEGYASGSLGPTTAGR	2834.37		54	0	0	6	2	53.527	LNIDZNPGTAPK	1770.88		22	9	21.3071	6	3	113.438
replicate 2	KFTALGPYIR(1)-LNIDUNPGTAPK(5)	K	20220625_TRX_3_2.50565.50565.4.0.dta	306	1832.6	80	21	389.854	KFTALGPYIR	1165.67		18	2	15.0996	6	3	29.1948	LNIDZNPGTAPK	1770.88		22	12	79.766	6	5	126.184
replicate 2	IIGVSKDAAGNTALR(6)-LNIDUNPGTAPK(5)	K	20220625_TRX_3_2.44440.44440.4.2.dta	297	1388.76	100	24	184.609	IIGVSKDAAGNTALR	1485.84		28	2	1.47579	6	2	96.7548	LNIDZNPGTAPK	1770.88		22	12	48.2011	6	4	105.679
replicate 2	WFNESKGFGFITPADGSK(6)-LNIDUNPGTAPK(5)	K	20220625_TRX_3_2.55218.55218.4.1.dta	309	1236.82	112	23	92.7651	WFNESKGFGFITPADGSK	1987.95		34	5	8.9884	6	3	28.6652	LNIDZNPGTAPK	1770.88		22	8	23.8632	6	3	55.7902
replicate 2	NLFCSCVPISEYQ(12)-LNIDUNPGTAPK(5)	Y	20220625_TRX_3_2.55813.55813.3.0.dta	369	1193.55	92	25	249.316	NLFCSCVPISEYQ	1616.71	4,Carbamidomethyl[C];6,Carbamidomethyl[C];	24	1	1.28638	4	0	0	LNIDZNPGTAPK	1770.88		22	4	9.49161	4	3	8.01285
replicate 2	MDAAQLTEEGYYSVFGKSGAR(11)-LNIDUNPGTAPK(5)	Y	20220625_TRX_3_2.56035.56035.4.2.dta	237	1526.38	124	21	140.117	MDAAQLTEEGYYSVFGKSGAR	2280.06		40	1	3.23972	6	1	14.622	LNIDZNPGTAPK	1770.88		22	6	22.9181	6	2	59.1534
replicate 2	RAELKAIISDVNASDEDR(5)-LNIDUNPGTAPK(5)	K	20220625_TRX_3_2.48969.48969.5.0.dta	223	1430.28	112	25	259.413	RAELKAIISDVNASDEDR	2002.02		34	2	9.71118	8	2	22.3687	LNIDZNPGTAPK	1770.88		22	11	49.2249	8	4	136.505
replicate 2	GLIAEHQGELWVASPLK(6)-LNIDUNPGTAPK(5)	H	20220625_TRX_3_2.55367.55367.4.0.dta	330	847.579	108	23	86.0759	GLIAEHQGELWVASPLK	1848		32	17	33.5687	6	3	100.533	LNIDZNPGTAPK	1770.88		22	9	13.0331	6	2	23.3529
replicate 2	SLPMLQVALDNQTMDSAYETTR(18)-LNIDUNPGTAPK(5)	Y	20220625_TRX_3_2.57823.57823.4.0.dta	261	2286.3	128	25	221.789	SLPMLQVALDNQTMDSAYETTR	2484.17		42	0	0	6	1	3.32045	LNIDZNPGTAPK	1770.88		22	0	0	6	3	18.4304
replicate 2	NAIAAVKAVNAAR(7)-LNIDUNPGTAPK(5)	K	20220625_TRX_3_2.43111.43111.4.1.dta	245	1121.26	92	22	176.189	NAIAAVKAVNAAR	1268.74		24	5	30.7307	6	2	34.6328	LNIDZNPGTAPK	1770.88		22	11	40.6469	6	4	114.81
replicate 2	GKMQPGITLR(2)-LNIDUNPGTAPK(5)	K	20220625_TRX_3_2.44326.44326.4.2.dta	145	1689.1	80	18	391.26	GKMQPGITLR	1100.62		18	2	8.59759	6	2	68.6153	LNIDZNPGTAPK	1770.88		22	6	64.2743	6	3	109.627
replicate 2	SEALKILNNIR(5)-LNIDUNPGTAPK(5)	K	20220625_TRX_3_2.50829.50829.4.0.dta	281	2400.79	84	21	579.516	SEALKILNNIR	1270.75		20	4	16.3521	6	2	134.268	LNIDZNPGTAPK	1770.88		22	13	119.301	6	4	117.689
replicate 2	EYGIKNLEVMVK(5)-LNIDUNPGTAPK(5)	K	20220625_TRX_3_2.52890.52890.4.0.dta	211	1797.3	88	20	240.606	EYGIKNLEVMVK	1422.77		22	1	14.8156	6	2	94.2773	LNIDZNPGTAPK	1770.88		22	10	74.9259	6	3	120.421
replicate 2	NLEVMVKGPGPGR(7)-LNIDUNPGTAPK(5)	K	20220625_TRX_3_2.46334.46334.4.1.dta	235	1891.95	92	20	287.413	NLEVMVKGPGPGR	1353.73		24	0	0	6	2	55.3631	LNIDZNPGTAPK	1770.88		22	11	86.7745	6	4	110.606
replicate 2	YAQEHHLSPVHQSGR(1)-LNIDUNPGTAPK(5)	Y	20220625_TRX_3_2.29627.29627.6.2.dta	211	984.156	100	27	241.096	YAQEHHLSPVHQSGR	1745.85		28	13	34.9401	10	2	104.409	LNIDZNPGTAPK	1770.88		22	3	13.9119	10	2	4.1999
replicate 2	LVGAPPGYVGYEEGGYLTEAVR(8)-LNIDUNPGTAPK(5)	Y	20220625_TRX_3_2.52863.52863.4.0.dta	247	1199.27	128	24	141.401	LVGAPPGYVGYEEGGYLTEAVR	2297.14		42	3	4.47896	6	0	0	LNIDZNPGTAPK	1770.88		22	0	0	6	2	7.71818
replicate 2	KAGVDVLGISTDKPEK(1)-LNIDUNPGTAPK(5)	K	20220625_TRX_3_2.45345.45345.5.0.dta	213	2390.14	104	28	678.798	KAGVDVLGISTDKPEK	1656.92		30	4	163.654	8	2	37.1946	LNIDZNPGTAPK	1770.88		22	10	121.392	8	3	84.3046
replicate 2	GIIKVGEEVEIVGIK(4)-LNIDUNPGTAPK(5)	K	20220625_TRX_3_2.54159.54159.4.0.dta	168	1165.17	100	19	180.838	GIIKVGEEVEIVGIK	1582.94		28	2	11.4152	6	2	48.5284	LNIDZNPGTAPK	1770.88		22	8	49.0639	6	4	114.452
replicate 2	FESEVYILSKDEGGR(10)-LNIDUNPGTAPK(5)	K	20220625_TRX_3_2.50834.50834.3.0.dta	249	1114.68	100	23	93.5792	FESEVYILSKDEGGR	1728.84		28	2	1.5382	4	3	92.2677	LNIDZNPGTAPK	1770.88		22	11	38.1877	4	4	141.824
replicate 2	YLPAQPGK(1)-LNIDUNPGTAPK(5)	Y	20220625_TRX_3_2.38118.38118.4.0.dta	232	1854.7	72	20	632.192	YLPAQPGK	873.483		14	0	0	6	0	0	LNIDZNPGTAPK	1770.88		22	0	0	6	2	5.42618
replicate 2	ATDESKELFEGR(6)-LNIDUNPGTAPK(5)	K	20220625_TRX_3_2.43845.43845.4.0.dta	243	1200.12	88	20	232.318	ATDESKELFEGR	1381.66		22	1	1.41675	6	2	91.0376	LNIDZNPGTAPK	1770.88		22	14	89.0562	6	4	116.683
replicate 2	KGLGIGGTK(1)-LNIDUNPGTAPK(5)	K	20220625_TRX_3_2.41284.41284.4.1.dta	413	2133.45	76	23	454.65	KGLGIGGTK	830.509		16	4	18.0782	6	3	40.8045	LNIDZNPGTAPK	1770.88		22	18	122.813	6	4	109.248
replicate 2	GKGNVEYWVALIQPGK(2)-LNIDUNPGTAPK(5)	K	20220625_TRX_3_2.58283.58283.4.2.dta	154	1491.02	104	18	266.936	GKGNVEYWVALIQPGK	1758.95		30	2	6.79186	6	1	12.7906	LNIDZNPGTAPK	1770.88		22	8	46.0018	6	2	107.441
replicate 2	LDYDSALNIR(3)-LNIDUNPGTAPK(5)	Y	20220625_TRX_3_2.51008.51008.4.0.dta	194	2422.08	80	20	514.795	LDYDSALNIR	1179.6		18	0	0	6	0	0	LNIDZNPGTAPK	1770.88		22	2	11.0928	6	1	7.16128
replicate 2	ILELAGFLDSYIPEPER(11)-LNIDUNPGTAPK(5)	Y	20220625_TRX_3_2.65610.65610.4.0.dta	215	2635.31	108	21	438.314	ILELAGFLDSYIPEPER	1962.02		32	1	5.64962	6	0	0	LNIDZNPGTAPK	1770.88		22	2	15.345	6	1	4.2157
replicate 2	FGGNEKQALELPR(6)-LNIDUNPGTAPK(5)	K	20220625_TRX_3_2.46945.46945.4.1.dta	163	865.972	92	20	119.888	FGGNEKQALELPR	1458.77		24	0	0	6	3	105.138	LNIDZNPGTAPK	1770.88		22	12	50.8781	6	2	80.3106
replicate 2	VGEEVEIVGIKETQK(11)-LNIDUNPGTAPK(5)	K	20220625_TRX_3_2.49068.49068.4.0.dta	179	1088.74	100	20	119.014	VGEEVEIVGIKETQK	1657.9		28	1	1.81341	6	1	55.1314	LNIDZNPGTAPK	1770.88		22	10	42.2291	6	4	114.86
replicate 2	YLNFNQLSQYTEK(10)-LNIDUNPGTAPK(5)	Y	20220625_TRX_3_2.52320.52320.4.0.dta	343	1689.11	92	22	221.586	YLNFNQLSQYTEK	1647.8		24	0	0	6	1	2.46901	LNIDZNPGTAPK	1770.88		22	7	16.8599	6	2	12.2205
replicate 2	KSGVLTGLPDAYGR(1)-LNIDUNPGTAPK(5)	K	20220625_TRX_3_2.49208.49208.4.3.dta	263	1277.56	96	18	123.471	KSGVLTGLPDAYGR	1433.77		26	3	5.4415	6	1	4.66824	LNIDZNPGTAPK	1770.88		22	8	52.5186	6	4	43.1579
replicate 2	GAEQIYIPVLIKK(12)-LNIDUNPGTAPK(5)	K	20220625_TRX_3_2.56794.56794.4.0.dta	374	1560.52	92	20	172.126	GAEQIYIPVLIKK	1471.89		24	5	13.4782	6	1	9.91291	LNIDZNPGTAPK	1770.88		22	12	49.6147	6	4	139.529
replicate 2	HMVHELVSNLR(1)-LNIDUNPGTAPK(5)	H	20220625_TRX_3_2.46926.46926.4.0.dta	183	704.389	84	20	86.7375	HMVHELVSNLR	1334.7		20	6	15.0386	6	3	106.514	LNIDZNPGTAPK	1770.88		22	5	11.8058	6	2	20.9903
replicate 2	QAGLGGEIICYVA(11)-LNIDUNPGTAPK(5)	Y	20220625_TRX_3_2.57112.57112.3.0.dta	198	2161.44	92	20	355.114	QAGLGGEIICYVA	1350.67	10,Carbamidomethyl[C];	24	1	4.07179	4	0	0	LNIDZNPGTAPK	1770.88		22	2	10.2717	4	3	24.3683
replicate 2	VGDIVIFNDGYGVK(11)-LNIDUNPGTAPK(5)	Y	20220625_TRX_3_2.54091.54091.4.0.dta	359	2908.51	96	24	520.112	VGDIVIFNDGYGVK	1495.78		26	1	2.13607	6	0	0	LNIDZNPGTAPK	1770.88		22	0	0	6	0	0
replicate 2	SKATNLLYTR(2)-LNIDUNPGTAPK(5)	K	20220625_TRX_3_2.44413.44413.4.0.dta	252	1730.37	80	21	326.596	SKATNLLYTR	1166.65		18	1	3.13783	6	3	84.5273	LNIDZNPGTAPK	1770.88		22	14	101.414	6	4	137.677
replicate 2	AEAEQTLAALTEKAR(13)-LNIDUNPGTAPK(5)	K	20220625_TRX_3_2.52915.52915.4.1.dta	225	1315.12	100	20	144.871	AEAEQTLAALTEKAR	1601.85		28	0	0	6	1	35.224	LNIDZNPGTAPK	1770.88		22	11	40.8875	6	3	129.065
replicate 2	VPDIHNVALMEDR(5)-LNIDUNPGTAPK(5)	H	20220625_TRX_3_2.52155.52155.4.2.dta	324	927.176	92	21	92.378	VPDIHNVALMEDR	1508.75		24	12	35.9752	6	3	107.007	LNIDZNPGTAPK	1770.88		22	11	25.6546	6	2	21.8108
replicate 2	TPPAAVLLKK(9)-LNIDUNPGTAPK(5)	K	20220625_TRX_3_2.46967.46967.4.0.dta	260	1249.57	80	19	179.004	TPPAAVLLKK	1037.67		18	1	1.01091	6	2	38.1581	LNIDZNPGTAPK	1770.88		22	13	72.3893	6	4	114.402
replicate 2	AVAHPELFLSEAK(4)-LNIDUNPGTAPK(5)	H	20220625_TRX_3_2.51782.51782.4.0.dta	379	844.314	92	20	97.9279	AVAHPELFLSEAK	1411.76		24	13	29.056	6	3	116.474	LNIDZNPGTAPK	1770.88		22	9	18.3339	6	3	23.8076
replicate 2	KDILEVICK(1)-LNIDUNPGTAPK(5)	K	20220625_TRX_3_2.53369.53369.4.0.dta	295	1865.98	76	11	188.142	KDILEVICK	1117.63	8,Carbamidomethyl[C];	16	8	42.1664	6	3	89.7959	LNIDZNPGTAPK	1770.88		22	14	101.182	6	4	142.535
replicate 2	TQQIEELQKEWTQPR(9)-LNIDUNPGTAPK(5)	K	20220625_TRX_3_2.45184.45184.4.2.dta	234	519.012	100	22	33.6596	TQQIEELQKEWTQPR	1913.97		28	0	0	6	1	14.5182	LNIDZNPGTAPK	1770.88		22	12	9.23415	6	3	29.4716
replicate 2	PVDVNTHHTLPDFIMNR(7)-LNIDUNPGTAPK(5)	H	20220625_TRX_3_2.52738.52738.5.1.dta	334	1797.24	108	25	167.334	PVDVNTHHTLPDFIMNR	2005.99		32	15	150.047	8	4	153.197	LNIDZNPGTAPK	1770.88		22	4	19.8789	8	3	22.1784
replicate 2	MLEDQNLISAHGK(11)-LNIDUNPGTAPK(5)	H	20220625_TRX_3_2.46794.46794.4.0.dta	175	1597.42	92	17	194.38	MLEDQNLISAHGK	1455.73		24	12	112.363	6	3	124.117	LNIDZNPGTAPK	1770.88		22	8	39.2118	6	2	79.4579
replicate 2	MIAPILDEIADEYQGK(13)-LNIDUNPGTAPK(5)	Y	20220625_TRX_3_2.61696.61696.5.0.dta	422	1685.29	104	27	367.997	MIAPILDEIADEYQGK	1805.9		30	1	2.42126	8	0	0	LNIDZNPGTAPK	1770.88		22	1	0.880319	8	0	0
replicate 2	VVEKLPAIADK(4)-LNIDUNPGTAPK(5)	K	20220625_TRX_3_2.46603.46603.4.1.dta	306	1629.12	84	20	269.735	VVEKLPAIADK	1182.71		20	4	18.5024	6	2	40.9309	LNIDZNPGTAPK	1770.88		22	14	77.6586	6	5	120.306
replicate 2	NVYIKEAFDTGVR(5)-LNIDUNPGTAPK(5)	K	20220625_TRX_3_2.50329.50329.4.2.dta	231	1758.1	92	20	279.186	NVYIKEAFDTGVR	1511.79		24	1	34.3092	6	2	36.9215	LNIDZNPGTAPK	1770.88		22	8	49.0093	6	3	105.724
replicate 2	GADKQVIGQVAADLR(4)-LNIDUNPGTAPK(5)	K	20220625_TRX_3_2.51703.51703.4.1.dta	279	1473.65	100	25	270.564	GADKQVIGQVAADLR	1540.84		28	6	11.5179	6	2	53.6208	LNIDZNPGTAPK	1770.88		22	9	44.132	6	4	105.945
replicate 2	ELCQNHNIPVELIQCR(6)-LNIDUNPGTAPK(5)	H	20220625_TRX_3_2.52710.52710.4.1.dta	528	900	104	13	46.4322	ELCQNHNIPVELIQCR	2022.98	3,Carbamidomethyl[C];15,Carbamidomethyl[C];	30	15	27.3749	6	2	112.903	LNIDZNPGTAPK	1770.88		22	11	12.1507	6	3	30.8592
replicate 2	GLIAEHQGELWVASPLKK(17)-LNIDUNPGTAPK(5)	K	20220625_TRX_3_2.51534.51534.4.2.dta	311	1503.64	112	23	127.123	GLIAEHQGELWVASPLKK	1976.1		34	1	0.987187	6	1	84.8821	LNIDZNPGTAPK	1770.88		22	10	30.4756	6	3	91.4625
replicate 2	VKDGVVQLR(2)-LNIDUNPGTAPK(5)	K	20220625_TRX_3_2.42431.42431.4.0.dta	239	2476.11	76	18	409.54	VKDGVVQLR	1013.61		16	1	4.06996	6	3	142.555	LNIDZNPGTAPK	1770.88		22	12	108.835	6	3	122.897
replicate 2	AAGKLLDAHK(4)-LNIDUNPGTAPK(5)	K	20220625_TRX_3_2.35852.35852.5.0.dta	208	1010.83	80	19	235.842	AAGKLLDAHK	1023.59		18	1	2.36091	8	2	61.5916	LNIDZNPGTAPK	1770.88		22	9	35.6149	8	1	3.02658
replicate 2	EFYEKPTTER(5)-LNIDUNPGTAPK(5)	K	20220625_TRX_3_2.38615.38615.4.0.dta	290	1891.7	80	20	300.415	EFYEKPTTER	1299.62		18	4	7.00264	6	2	103.255	LNIDZNPGTAPK	1770.88		22	14	77.9155	6	3	118.736
replicate 2	NLTDYGAFVDLGGVDGLLHITDMAWK(5)-LNIDUNPGTAPK(5)	Y	20220625_TRX_3_2.66840.66840.5.0.dta	511	4338.99	144	37	830.869	NLTDYGAFVDLGGVDGLLHITDMAWK	2821.39		50	1	3.8018	8	0	0	LNIDZNPGTAPK	1770.88		22	0	0	8	1	10.6961
replicate 2	KHITAGAK(2)-LNIDUNPGTAPK(5)	H	20220625_TRX_3_2.29047.29047.4.0.dta	196	1466.7	72	18	323.461	KHITAGAK	825.494		14	2	6.93259	6	2	26.6302	LNIDZNPGTAPK	1770.88		22	10	50.5685	6	2	40.1755
replicate 2	KYDIPVVMDSAR(2)-LNIDUNPGTAPK(5)	Y	20220625_TRX_3_2.50420.50420.4.2.dta	202	1976.55	88	18	371.911	KYDIPVVMDSAR	1393.71		22	2	9.75027	6	1	9.99478	LNIDZNPGTAPK	1770.88		22	9	83.7773	6	4	119.193
replicate 2	MVVTLIHPIAMDDGLR(7)-LNIDUNPGTAPK(5)	H	20220625_TRX_3_2.58612.58612.4.0.dta	219	1078.33	104	23	128.83	MVVTLIHPIAMDDGLR	1780.94		30	7	44.7253	6	1	94.6299	LNIDZNPGTAPK	1770.88		22	3	9.04489	6	3	34.6796
replicate 2	PLVPLLKEAADELTPER(7)-LNIDUNPGTAPK(5)	K	20220625_TRX_3_2.60623.60623.4.0.dta	162	1449.27	108	20	200.015	PLVPLLKEAADELTPER	1891.05		32	0	0	6	1	84.745	LNIDZNPGTAPK	1770.88		22	6	33.386	6	3	118.495
replicate 2	EAEGQDFQLYPGELGK(10)-LNIDUNPGTAPK(5)	Y	20220625_TRX_3_2.51343.51343.4.2.dta	202	1907.39	104	21	386.864	EAEGQDFQLYPGELGK	1780.84		30	0	0	6	2	11.6968	LNIDZNPGTAPK	1770.88		22	3	19.2427	6	1	22.1552
replicate 2	ANEAYLQGQLGNPKGEDQPNKK(14)-LNIDUNPGTAPK(5)	K	20220625_TRX_3_2.38862.38862.4.1.dta	161	1223.46	128	19	78.1706	ANEAYLQGQLGNPKGEDQPNKK	2399.19		42	1	1.5991	6	2	84.4499	LNIDZNPGTAPK	1770.88		22	8	26.0455	6	3	116.63
replicate 2	VGALSKGQLK(6)-LNIDUNPGTAPK(5)	K	20220625_TRX_3_2.39772.39772.3.0.dta	443	1289.24	80	15	96.6849	VGALSKGQLK	1000.61		18	5	19.168	4	4	68.8801	LNIDZNPGTAPK	1770.88		22	17	37.7206	4	3	56.7525
replicate 2	TIYQYLQK(3)-LNIDUNPGTAPK(5)	Y	20220625_TRX_3_2.46376.46376.3.0.dta	234	893.105	72	29	171.11	TIYQYLQK	1056.57		14	0	0	4	1	1.54414	LNIDZNPGTAPK	1770.88		22	0	0	4	0	0
replicate 2	KLQLVGVGYR(1)-LNIDUNPGTAPK(5)	K	20220625_TRX_3_2.47792.47792.4.0.dta	231	1567.79	80	20	332.099	KLQLVGVGYR	1132.68		18	2	8.25054	6	3	28.8967	LNIDZNPGTAPK	1770.88		22	10	60.6003	6	4	106.841
replicate 2	NYLTEHPEATDPR(2)-LNIDUNPGTAPK(5)	Y	20220625_TRX_3_2.40149.40149.4.1.dta	178	1010.77	92	16	200.859	NYLTEHPEATDPR	1542.72		24	7	71.5043	6	2	61.0224	LNIDZNPGTAPK	1770.88		22	6	12.037	6	2	28.5397
replicate 2	GNVKWFNESK(4)-LNIDUNPGTAPK(5)	K	20220625_TRX_3_2.44022.44022.4.0.dta	257	2492.95	80	19	428.604	GNVKWFNESK	1208.61		18	6	28.1869	6	2	146.523	LNIDZNPGTAPK	1770.88		22	12	148.306	6	4	156.479
replicate 2	YWNNVNPAEIYQR(11)-LNIDUNPGTAPK(5)	Y	20220625_TRX_3_2.51680.51680.4.2.dta	285	972.264	92	24	111.462	YWNNVNPAEIYQR	1666.8		24	1	42.7379	6	0	0	LNIDZNPGTAPK	1770.88		22	7	23.0579	6	2	108.15
replicate 2	NYITESGK(2)-LNIDUNPGTAPK(5)	Y	20220625_TRX_3_2.38662.38662.3.0.dta	323	1392.92	72	27	242.99	NYITESGK	911.447		14	0	0	4	1	2.40468	LNIDZNPGTAPK	1770.88		22	0	0	4	1	1.46463
replicate 2	AWHSSSETIAKIK(11)-LNIDUNPGTAPK(5)	K	20220625_TRX_3_2.37422.37422.5.0.dta	567	1568.89	92	25	269.903	AWHSSSETIAKIK	1457.77		24	7	10.7961	8	3	114.253	LNIDZNPGTAPK	1770.88		22	18	108.778	8	5	57.2125
replicate 2	SAGGIVLTGSAAAKSTR(14)-LNIDUNPGTAPK(5)	K	20220625_TRX_3_2.42611.42611.4.0.dta	183	1094.28	108	18	132.339	SAGGIVLTGSAAAKSTR	1546.85		32	0	0	6	1	32.2832	LNIDZNPGTAPK	1770.88		22	10	35.9867	6	3	126.531
replicate 2	TLLAKAIAGEAK(5)-LNIDUNPGTAPK(5)	K	20220625_TRX_3_2.48648.48648.4.2.dta	349	1198.35	88	19	148.311	TLLAKAIAGEAK	1185.72		22	3	2.89105	6	2	17.2762	LNIDZNPGTAPK	1770.88		22	11	28.6925	6	4	35.9827
replicate 2	FCSMKISQEVR(5)-LNIDUNPGTAPK(5)	K	20220625_TRX_3_2.42207.42207.4.2.dta	196	1228.28	84	17	169.532	FCSMKISQEVR	1384.67	2,Carbamidomethyl[C];	20	2	4.90812	6	2	110.833	LNIDZNPGTAPK	1770.88		22	12	65.2385	6	3	84.5575
replicate 2	YSIGQPFVYPR(9)-LNIDUNPGTAPK(5)	Y	20220625_TRX_3_2.51490.51490.4.0.dta	352	1229.87	84	24	146.984	YSIGQPFVYPR	1326.68		20	0	0	6	0	0	LNIDZNPGTAPK	1770.88		22	9	15.357	6	3	21.4393
replicate 2	VGDIVIFNDGYGVKSEK(11)-LNIDUNPGTAPK(5)	Y	20220625_TRX_3_2.52169.52169.4.3.dta	382	1146.91	108	20	141.392	VGDIVIFNDGYGVKSEK	1839.95		32	4	2.59066	6	1	15.803	LNIDZNPGTAPK	1770.88		22	13	36.1142	6	3	119.547
replicate 2	GITINTSHVEYDTPTR(8)-LNIDUNPGTAPK(5)	H	20220625_TRX_3_2.45969.45969.4.0.dta	217	694.451	104	16	61.7787	GITINTSHVEYDTPTR	1803.89		30	15	29.7242	6	3	105.557	LNIDZNPGTAPK	1770.88		22	6	9.22406	6	2	27.962
replicate 2	HPELTDMVIFR(1)-LNIDUNPGTAPK(5)	H	20220625_TRX_3_2.56992.56992.4.1.dta	294	1972.93	84	21	216.841	HPELTDMVIFR	1357.69		20	6	36.3729	6	4	182.428	LNIDZNPGTAPK	1770.88		22	6	43.5333	6	3	24.5523
replicate 2	KATVELLNR(1)-LNIDUNPGTAPK(5)	K	20220625_TRX_3_2.44601.44601.4.1.dta	181	1276.04	76	18	192.525	KATVELLNR	1043.62		16	3	29.259	6	3	34.5977	LNIDZNPGTAPK	1770.88		22	10	39.107	6	3	41.5286
replicate 2	SHALNATKR(8)-LNIDUNPGTAPK(5)	K	20220625_TRX_3_2.28772.28772.4.0.dta	385	680.41	76	18	58.7176	SHALNATKR	997.554		16	5	3.28631	6	4	102.588	LNIDZNPGTAPK	1770.88		22	18	35.9444	6	3	85.335
replicate 2	VKTLLNEK(2)-LNIDUNPGTAPK(5)	K	20220625_TRX_3_2.41631.41631.4.0.dta	395	1706.47	72	18	256.998	VKTLLNEK	944.577		14	6	19.0491	6	4	77.8117	LNIDZNPGTAPK	1770.88		22	16	88.5147	6	4	76.653
replicate 2	YVEAVGR(1)-LNIDUNPGTAPK(5)	Y	20220625_TRX_3_2.37351.37351.4.0.dta	270	1827.68	68	20	437.712	YVEAVGR	793.42		12	0	0	6	1	2.31634	LNIDZNPGTAPK	1770.88		22	10	149.274	6	4	49.2175
replicate 2	VEVLSAGADDYVTKPFHIEEVMAR(11)-LNIDUNPGTAPK(5)	Y	20220625_TRX_3_2.55807.55807.5.0.dta	406	1445.01	136	27	153.452	VEVLSAGADDYVTKPFHIEEVMAR	2676.33		46	5	25.2331	8	1	0.719218	LNIDZNPGTAPK	1770.88		22	11	31.6045	8	3	117.134
replicate 2	AELKAIISDVNASDEDRWNAVLK(4)-LNIDUNPGTAPK(5)	K	20220625_TRX_3_2.55980.55980.4.0.dta	223	917.275	132	19	48.6511	AELKAIISDVNASDEDRWNAVLK	2557.33		44	7	6.47717	6	2	71.8227	LNIDZNPGTAPK	1770.88		22	10	22.9559	6	3	98.6468
replicate 2	EVEWQEKAELALLK(7)-LNIDUNPGTAPK(5)	K	20220625_TRX_3_2.56753.56753.4.0.dta	166	886.407	96	18	91.3443	EVEWQEKAELALLK	1685.91		26	1	3.61381	6	1	17.1984	LNIDZNPGTAPK	1770.88		22	7	20.1586	6	2	38.5884
replicate 2	AGAPFGPGANPMHGR(13)-LNIDUNPGTAPK(5)	H	20220625_TRX_3_2.44586.44586.4.0.dta	201	1774.48	100	20	209.438	AGAPFGPGANPMHGR	1436.69		28	12	215.661	6	3	97.9467	LNIDZNPGTAPK	1770.88		22	5	26.6753	6	2	82.0594
replicate 2	KEVVEWLR(1)-LNIDUNPGTAPK(5)	K	20220625_TRX_3_2.50805.50805.4.0.dta	237	2061.1	72	19	383.499	KEVVEWLR	1058.6		14	1	11.9569	6	4	90.0135	LNIDZNPGTAPK	1770.88		22	13	101.855	6	3	123.424
replicate 2	KPELDAK(1)-LNIDUNPGTAPK(5)	K	20220625_TRX_3_2.36456.36456.4.0.dta	195	1213.11	68	17	253.888	KPELDAK	800.451		12	4	33.4552	6	3	46.8727	LNIDZNPGTAPK	1770.88		22	13	167.89	6	3	68.4794
replicate 2	IDEVFIGSCMTNIGHFR(15)-LNIDUNPGTAPK(5)	H	20220625_TRX_3_2.56861.56861.4.1.dta	236	2269.13	108	18	254.391	IDEVFIGSCMTNIGHFR	1995.94	9,Carbamidomethyl[C];	32	18	192.142	6	2	89.8805	LNIDZNPGTAPK	1770.88		22	7	34.8957	6	2	104.855
replicate 2	AASIEALKIVQK(8)-LNIDUNPGTAPK(5)	K	20220625_TRX_3_2.48158.48158.3.0.dta	172	907.005	88	16	89.7846	AASIEALKIVQK	1270.77		22	4	7.80318	4	2	86.8595	LNIDZNPGTAPK	1770.88		22	10	40.9596	4	3	121.679
replicate 2	KVIYVPGK(1)-LNIDUNPGTAPK(5)	K	20220625_TRX_3_2.43619.43619.4.0.dta	218	402.422	72	17	155.772	KVIYVPGK	903.566		14	3	4.01043	6	1	0.391044	LNIDZNPGTAPK	1770.88		22	9	10.6382	6	3	9.84444
replicate 2	KSDQNVR(1)-LNIDUNPGTAPK(5)	K	20220625_TRX_3_2.28770.28770.4.0.dta	188	2344.67	68	17	392.54	KSDQNVR	846.443		12	1	13.3507	6	3	205.92	LNIDZNPGTAPK	1770.88		22	10	123.454	6	3	111.221
replicate 2	LQDAFPVLYTGR(9)-LNIDUNPGTAPK(5)	Y	20220625_TRX_3_2.54016.54016.4.0.dta	366	1947.88	88	23	234.939	LQDAFPVLYTGR	1379.73		22	0	0	6	0	0	LNIDZNPGTAPK	1770.88		22	5	12.9178	6	1	3.51569
replicate 2	YSQNAPLDMYK(10)-LNIDUNPGTAPK(5)	Y	20220625_TRX_3_2.47121.47121.4.0.dta	288	1528.28	84	20	293.08	YSQNAPLDMYK	1329.61		20	1	1.96672	6	0	0	LNIDZNPGTAPK	1770.88		22	5	14.7923	6	1	7.65756
replicate 2	KDAMVPMGGLLCMK(1)-LNIDUNPGTAPK(5)	K	20220625_TRX_3_2.55966.55966.4.0.dta	230	2781.48	96	8	131.26	KDAMVPMGGLLCMK	1550.76	12,Carbamidomethyl[C];	26	2	22.2954	6	1	4.32106	LNIDZNPGTAPK	1770.88		22	3	14.5106	6	2	89.6014
replicate 2	KDDETLSK(1)-LNIDUNPGTAPK(5)	K	20220625_TRX_3_2.33357.33357.3.0.dta	221	939.2	72	17	97.778	KDDETLSK	935.468		14	3	7.07219	4	3	86.9719	LNIDZNPGTAPK	1770.88		22	13	47.8173	4	3	109.345
replicate 2	PGTIKPHTK(5)-LNIDUNPGTAPK(5)	K	20220625_TRX_3_2.29250.29250.5.0.dta	260	889.528	76	18	169.064	PGTIKPHTK	978.573		16	10	34.9977	8	5	145.351	LNIDZNPGTAPK	1770.88		22	6	18.6099	8	2	2.16454
replicate 2	WTKETNVSR(3)-LNIDUNPGTAPK(5)	K	20220625_TRX_3_2.36611.36611.4.0.dta	296	1226.25	76	18	153.064	WTKETNVSR	1120.57		16	4	6.50553	6	3	120.479	LNIDZNPGTAPK	1770.88		22	14	61.9086	6	3	75.7031
replicate 2	DQTYLYVEK(4)-LNIDUNPGTAPK(5)	Y	20220625_TRX_3_2.45820.45820.4.0.dta	214	1708.64	76	17	449.661	DQTYLYVEK	1158.57		16	1	5.75419	6	0	0	LNIDZNPGTAPK	1770.88		22	2	9.52025	6	2	15.854
replicate 2	PGIVIGKK(7)-LNIDUNPGTAPK(5)	K	20220625_TRX_3_2.43510.43510.4.0.dta	164	1478.54	72	15	247.881	PGIVIGKK	811.54		14	1	6.85089	6	2	107.479	LNIDZNPGTAPK	1770.88		22	8	62.2819	6	3	60.1045
replicate 2	YVVDSLR(1)-LNIDUNPGTAPK(5)	Y	20220625_TRX_3_2.44695.44695.4.2.dta	309	1840.88	68	19	446.199	YVVDSLR	851.462		12	0	0	6	0	0	LNIDZNPGTAPK	1770.88		22	1	1.79545	6	0	0
replicate 2	KTAQELDK(1)-LNIDUNPGTAPK(5)	K	20220625_TRX_3_2.32690.32690.3.0.dta	185	1265.85	72	15	123.455	KTAQELDK	932.505		14	4	13.3086	4	2	73.9418	LNIDZNPGTAPK	1770.88		22	10	44.3613	4	3	101.962
replicate 2	NAIASVKAINAAR(7)-LNIDUNPGTAPK(5)	K	20220625_TRX_3_2.43701.43701.4.0.dta	253	1188.68	92	21	187.999	NAIASVKAINAAR	1298.75		24	4	35.1332	6	2	39.881	LNIDZNPGTAPK	1770.88		22	12	45.8855	6	4	115.016
replicate 2	TMKAQQPPIR(3)-LNIDUNPGTAPK(5)	K	20220625_TRX_3_2.36267.36267.4.1.dta	374	3051.13	80	19	541.034	TMKAQQPPIR	1169.65		18	2	2.72521	6	2	114.502	LNIDZNPGTAPK	1770.88		22	11	67.9796	6	3	72.4975
replicate 2	TKSWTLVR(2)-LNIDUNPGTAPK(5)	K	20220625_TRX_3_2.46999.46999.4.0.dta	284	2490.86	72	19	438.755	TKSWTLVR	990.573		14	3	29.7921	6	3	166.886	LNIDZNPGTAPK	1770.88		22	12	125.661	6	4	132.63
replicate 2	MLVKAMANK(4)-LNIDUNPGTAPK(5)	K	20220625_TRX_3_2.41312.41312.4.0.dta	334	2408.94	76	18	371.51	MLVKAMANK	1005.56		16	4	20.4704	6	2	75.3802	LNIDZNPGTAPK	1770.88		22	15	140.678	6	3	115.085
replicate 2	HVVKVVNPELHK(4)-LNIDUNPGTAPK(5)	K	20220625_TRX_3_2.34138.34138.6.1.dta	121	2045.62	88	18	453.96	HVVKVVNPELHK	1398.82		22	1	4.46462	10	2	81.481	LNIDZNPGTAPK	1770.88		22	3	23.4687	10	0	0
replicate 2	TYDGIHR(2)-LNIDUNPGTAPK(5)	Y	20220625_TRX_3_2.34691.34691.5.0.dta	259	1541.25	68	19	412.961	TYDGIHR	861.421		12	1	1.67533	8	0	0	LNIDZNPGTAPK	1770.88		22	0	0	8	0	0
replicate 2	IKGVATGR(2)-LNIDUNPGTAPK(5)	K	20220625_TRX_3_2.36157.36157.4.0.dta	288	2300.63	72	20	480.251	IKGVATGR	801.494		14	1	1.41557	6	2	59.0775	LNIDZNPGTAPK	1770.88		22	10	87.138	6	3	55.9917
replicate 2	GTALGQGAKALVCK(9)-LNIDUNPGTAPK(5)	K	20220625_TRX_3_2.43110.43110.4.0.dta	423	1183.15	96	17	103.72	GTALGQGAKALVCK	1373.76	13,Carbamidomethyl[C];	26	8	8.75921	6	2	35.0004	LNIDZNPGTAPK	1770.88		22	13	41.4995	6	4	106.442
replicate 2	TMNTPHGDAITVFDLR(6)-LNIDUNPGTAPK(5)	H	20220625_TRX_3_2.55368.55368.4.0.dta	265	1051.91	104	22	93.9624	TMNTPHGDAITVFDLR	1787.87		30	11	34.3754	6	2	105.488	LNIDZNPGTAPK	1770.88		22	7	14.0032	6	3	39.9919
replicate 2	FHAGANVGCGR(2)-LNIDUNPGTAPK(5)	H	20220625_TRX_3_2.36612.36612.4.3.dta	306	1835	84	14	180.319	FHAGANVGCGR	1145.53	9,Carbamidomethyl[C];	20	7	46.5949	6	3	201.617	LNIDZNPGTAPK	1770.88		22	11	58.0792	6	3	83.8615
replicate 2	AAQYVASHPGEVCPAKWK(8)-LNIDUNPGTAPK(5)	H	20220625_TRX_3_2.37448.37448.4.0.dta	157	636.925	112	12	32.0819	AAQYVASHPGEVCPAKWK	1998.99	13,Carbamidomethyl[C];	34	0	0	6	0	0	LNIDZNPGTAPK	1770.88		22	0	0	6	2	11.187
replicate 2	KVAEFFGK(1)-LNIDUNPGTAPK(5)	K	20220625_TRX_3_2.45664.45664.4.1.dta	217	2447.57	72	18	480.118	KVAEFFGK	925.514		14	1	27.585	6	3	55.8571	LNIDZNPGTAPK	1770.88		22	11	159.031	6	3	130.199
replicate 2	EYYLNEQMK(2)-LNIDUNPGTAPK(5)	Y	20220625_TRX_3_2.43280.43280.4.0.dta	241	1835.61	76	17	385.469	EYYLNEQMK	1217.55		16	2	5.83019	6	0	0	LNIDZNPGTAPK	1770.88		22	5	90.4144	6	2	23.8059
replicate 2	LDQLAEIVKPQR(9)-LNIDUNPGTAPK(5)	K	20220625_TRX_3_2.49553.49553.4.1.dta	219	1178.15	88	17	111.551	LDQLAEIVKPQR	1409.81		22	0	0	6	1	29.7845	LNIDZNPGTAPK	1770.88		22	9	33.5444	6	4	78.1242
replicate 2	YEGSKSSNPLAFR(5)-LNIDUNPGTAPK(5)	K	20220625_TRX_3_2.44161.44161.4.1.dta	204	1659.01	92	22	244.1	YEGSKSSNPLAFR	1455.72		24	0	0	6	2	85.6868	LNIDZNPGTAPK	1770.88		22	10	64.3841	6	4	117.446
replicate 2	YLSLLPYTDR(1)-LNIDUNPGTAPK(5)	Y	20220625_TRX_3_2.54413.54413.4.0.dta	196	2186.43	80	16	344.148	YLSLLPYTDR	1240.66		18	0	0	6	0	0	LNIDZNPGTAPK	1770.88		22	4	33.9691	6	2	51.1091
replicate 2	TYLYQETK(2)-LNIDUNPGTAPK(5)	Y	20220625_TRX_3_2.40062.40062.4.1.dta	183	1323.8	72	17	247.028	TYLYQETK	1045.52		14	1	6.79017	6	0	0	LNIDZNPGTAPK	1770.88		22	2	9.00179	6	1	2.9515
replicate 2	YADEVVR(1)-LNIDUNPGTAPK(5)	Y	20220625_TRX_3_2.38931.38931.4.1.dta	334	1877.96	68	20	428.396	YADEVVR	851.426		12	0	0	6	1	4.08255	LNIDZNPGTAPK	1770.88		22	2	3.52305	6	0	0
replicate 2	QIAENPILLYMKGSPK(10)-LNIDUNPGTAPK(5)	Y	20220625_TRX_3_2.56491.56491.4.1.dta	239	1843.86	104	20	183.186	QIAENPILLYMKGSPK	1801.99		30	1	4.73133	6	1	27.3563	LNIDZNPGTAPK	1770.88		22	10	52.793	6	3	124.082
replicate 2	HAVTEASPMVK(1)-LNIDUNPGTAPK(5)	H	20220625_TRX_3_2.41030.41030.4.0.dta	494	1670.91	84	20	201.898	HAVTEASPMVK	1169.6		20	9	24.1979	6	4	130.269	LNIDZNPGTAPK	1770.88		22	7	28.0476	6	3	15.2927
replicate 2	QVGVPYIIVFLNK(6)-LNIDUNPGTAPK(5)	Y	20220625_TRX_3_2.60860.60860.4.1.dta	304	2283.13	92	20	258.079	QVGVPYIIVFLNK	1489.88		24	0	0	6	0	0	LNIDZNPGTAPK	1770.88		22	0	0	6	1	6.73568
replicate 2	PAAQFVKEAK(7)-LNIDUNPGTAPK(5)	K	20220625_TRX_3_2.38095.38095.4.0.dta	191	712.045	80	19	84.9924	PAAQFVKEAK	1088.61		18	3	5.90335	6	2	102.126	LNIDZNPGTAPK	1770.88		22	11	33.2895	6	3	44.7845
replicate 2	SLINTKIK(6)-LNIDUNPGTAPK(5)	K	20220625_TRX_3_2.43605.43605.4.0.dta	205	2052.65	72	16	426.207	SLINTKIK	916.583		14	4	45.2827	6	2	78.9768	LNIDZNPGTAPK	1770.88		22	13	151.791	6	4	100.417
replicate 2	EFYEKPTTER(3)-LNIDUNPGTAPK(5)	Y	20220625_TRX_3_2.35747.35747.5.0.dta	256	1313.86	80	20	393.197	EFYEKPTTER	1299.62		18	0	0	8	2	7.19792	LNIDZNPGTAPK	1770.88		22	2	5.04021	8	0	0
replicate 2	HCADAGANGFVSK(1)-LNIDUNPGTAPK(5)	H	20220625_TRX_3_2.38212.38212.4.0.dta	184	1267.29	92	16	147.711	HCADAGANGFVSK	1333.6	2,Carbamidomethyl[C];	24	6	22.8025	6	3	154.414	LNIDZNPGTAPK	1770.88		22	3	16.7834	6	3	37.4893
replicate 2	YRAEELAEER(1)-LNIDUNPGTAPK(5)	Y	20220625_TRX_3_2.47830.47830.3.1.dta	246	1742.91	80	27	274.747	YRAEELAEER	1265.61		18	0	0	4	1	2.56139	LNIDZNPGTAPK	1770.88		22	1	2.74698	4	1	1.5342
replicate 2	AGLKVTLPR(4)-LNIDUNPGTAPK(5)	K	20220625_TRX_3_2.46248.46248.4.2.dta	129	2156.2	76	17	487.434	AGLKVTLPR	954.609		16	2	54.6171	6	2	170.999	LNIDZNPGTAPK	1770.88		22	9	119.855	6	3	112.338
replicate 2	EIAEKMVEGR(5)-LNIDUNPGTAPK(5)	K	20220625_TRX_3_2.40751.40751.3.0.dta	259	990.433	80	19	77.0436	EIAEKMVEGR	1161.59		18	2	1.81634	4	3	111.739	LNIDZNPGTAPK	1770.88		22	14	38.6364	4	3	86.2077
replicate 2	VFVSEAQAIKAIK(10)-LNIDUNPGTAPK(5)	K	20220625_TRX_3_2.48967.48967.3.0.dta	132	1056.36	92	17	104.077	VFVSEAQAIKAIK	1403.83		24	2	8.42437	4	2	65.5948	LNIDZNPGTAPK	1770.88		22	6	28.4147	4	3	91.4932
replicate 2	YFAHDIR(1)-LNIDUNPGTAPK(5)	Y	20220625_TRX_3_2.37124.37124.4.1.dta	271	2223.47	68	21	491.388	YFAHDIR	921.458		12	0	0	6	1	6.17736	LNIDZNPGTAPK	1770.88		22	7	50.1128	6	2	21.2771
replicate 2	VHVHVEEGSPKDR(11)-LNIDUNPGTAPK(5)	K	20220625_TRX_3_2.28563.28563.5.0.dta	166	1493.55	92	18	185.876	VHVHVEEGSPKDR	1488.76		24	2	5.72436	8	2	115.686	LNIDZNPGTAPK	1770.88		22	7	28.7917	8	1	17.5417
replicate 2	KNIEFFEAR(1)-LNIDUNPGTAPK(5)	K	20220625_TRX_3_2.50378.50378.4.1.dta	114	1485.12	76	16	282.312	KNIEFFEAR	1153.6		16	1	25.7123	6	2	27.7379	LNIDZNPGTAPK	1770.88		22	3	26.6464	6	2	34.7707
replicate 2	SNKPFHYQAPFPLK(3)-LNIDUNPGTAPK(5)	K	20220625_TRX_3_2.45672.45672.5.0.dta	173	834.228	96	20	89.6368	SNKPFHYQAPFPLK	1673.88		26	1	0.860443	8	4	10.2572	LNIDZNPGTAPK	1770.88		22	10	29.3601	8	3	44.4296
replicate 2	FFQVYDPAYYDSK(9)-LNIDUNPGTAPK(5)	Y	20220625_TRX_3_2.52320.52320.4.3.dta	343	1689.11	92	21	192.012	FFQVYDPAYYDSK	1642.74		24	2	11.2123	6	0	0	LNIDZNPGTAPK	1770.88		22	7	16.8599	6	2	12.2205
replicate 2	KGDVLKAVVVR(1)-LNIDUNPGTAPK(5)	K	20220625_TRX_3_2.42732.42732.5.0.dta	214	751.354	84	19	78.7472	KGDVLKAVVVR	1183.75		20	3	4.05606	8	2	43.535	LNIDZNPGTAPK	1770.88		22	8	19.3062	8	2	8.43707
replicate 2	AAFQPVFLEVVDESYR(15)-LNIDUNPGTAPK(5)	Y	20220625_TRX_3_2.61895.61895.4.0.dta	313	1782.72	104	27	200.426	AAFQPVFLEVVDESYR	1869.94		30	1	1.13764	6	0	0	LNIDZNPGTAPK	1770.88		22	7	14.4975	6	2	38.1237
replicate 2	TYGGAAR(2)-LNIDUNPGTAPK(5)	Y	20220625_TRX_3_2.34603.34603.4.0.dta	406	1983.52	68	21	423.546	TYGGAAR	695.347		12	0	0	6	1	6.85911	LNIDZNPGTAPK	1770.88		22	1	1.37051	6	0	0
replicate 2	VALADKYFAK(6)-LNIDUNPGTAPK(5)	K	20220625_TRX_3_2.46685.46685.4.0.dta	302	2330.75	80	19	309.263	VALADKYFAK	1125.63		18	3	11.0153	6	2	95.9166	LNIDZNPGTAPK	1770.88		22	12	103.616	6	4	126.667
replicate 2	IYPWVCGR(2)-LNIDUNPGTAPK(5)	Y	20220625_TRX_3_2.49240.49240.4.2.dta	252	1688.54	72	14	172.206	IYPWVCGR	1050.52	6,Carbamidomethyl[C];	14	0	0	6	1	1.87018	LNIDZNPGTAPK	1770.88		22	1	7.76627	6	0	0
replicate 2	KLLDEGR(1)-LNIDUNPGTAPK(5)	K	20220625_TRX_3_2.39686.39686.4.1.dta	645	1038.01	68	19	140.466	KLLDEGR	830.473		12	3	4.30048	6	3	22.6789	LNIDZNPGTAPK	1770.88		22	7	8.30958	6	4	17.4104
replicate 2	ASPSLLDGIVVEYYGTPTPLR(13)-LNIDUNPGTAPK(5)	Y	20220625_TRX_3_2.60630.60630.4.0.dta	254	1080.3	124	21	103.902	ASPSLLDGIVVEYYGTPTPLR	2248.19		40	0	0	6	1	2.05441	LNIDZNPGTAPK	1770.88		22	2	2.94713	6	3	25.7274
replicate 2	GIGKTFPGVK(4)-LNIDUNPGTAPK(5)	K	20220625_TRX_3_2.45356.45356.4.0.dta	229	2704.43	80	15	432.434	GIGKTFPGVK	1003.59		18	4	35.9045	6	3	116.677	LNIDZNPGTAPK	1770.88		22	11	149.79	6	3	130.933
replicate 2	IMDYGKFLYEK(4)-LNIDUNPGTAPK(5)	Y	20220625_TRX_3_2.50985.50985.4.0.dta	306	1881.55	84	17	243.711	IMDYGKFLYEK	1406.7		20	6	16.0736	6	2	48.9972	LNIDZNPGTAPK	1770.88		22	14	116.69	6	4	119.862
replicate 2	SYIVYPR(5)-LNIDUNPGTAPK(5)	Y	20220625_TRX_3_2.44727.44727.3.0.dta	147	1656.19	68	22	410.595	SYIVYPR	897.483		12	0	0	4	0	0	LNIDZNPGTAPK	1770.88		22	1	3.53223	4	1	13.8431
replicate 2	YWPTVK(1)-LNIDUNPGTAPK(5)	Y	20220625_TRX_3_2.46118.46118.4.0.dta	176	1504.62	64	18	421.271	YWPTVK	793.424		10	0	0	6	0	0	LNIDZNPGTAPK	1770.88		22	4	23.0614	6	1	3.97892
replicate 2	KEAAPAK(1)-LNIDUNPGTAPK(5)	K	20220625_TRX_3_2.29415.29415.4.1.dta	113	1583.29	68	12	298.486	KEAAPAK	714.414		12	2	30.1177	6	1	12.3964	LNIDZNPGTAPK	1770.88		22	5	44.9868	6	2	21.628
replicate 2	EQYNLNK(3)-LNIDUNPGTAPK(5)	Y	20220625_TRX_3_2.38010.38010.3.1.dta	368	2602.78	68	28	417.065	EQYNLNK	908.447		12	0	0	4	1	6.36593	LNIDZNPGTAPK	1770.88		22	3	7.76082	4	1	14.8557
replicate 2	YYDELPTEGNEHGQAFR(1)-LNIDUNPGTAPK(5)	Y	20220625_TRX_3_2.41893.41893.5.0.dta	303	392.785	108	30	31.8467	YYDELPTEGNEHGQAFR	2025.89		32	0	0	8	0	0	LNIDZNPGTAPK	1770.88		22	7	107.848	8	1	0.640665
replicate 2	EILSEMGYTHVENAGGLK(8)-LNIDUNPGTAPK(5)	Y	20220625_TRX_3_2.51077.51077.4.2.dta	291	1195.54	112	24	103.928	EILSEMGYTHVENAGGLK	1947.95		34	11	31.7214	6	2	99.7587	LNIDZNPGTAPK	1770.88		22	7	13.6467	6	2	35.5812
replicate 2	YTQLIER(1)-LNIDUNPGTAPK(5)	Y	20220625_TRX_3_2.41985.41985.4.0.dta	188	2023.39	68	20	536.239	YTQLIER	922.499		12	0	0	6	0	0	LNIDZNPGTAPK	1770.88		22	3	15.6697	6	2	20.0134
replicate 2	DGAYVTLR(4)-LNIDUNPGTAPK(5)	Y	20220625_TRX_3_2.46547.46547.4.0.dta	142	1464.39	72	18	449.727	DGAYVTLR	894.468		14	0	0	6	0	0	LNIDZNPGTAPK	1770.88		22	4	36.0549	6	1	4.67034
replicate 2	GKPFAPLLEK(2)-LNIDUNPGTAPK(5)	K	20220625_TRX_3_2.51609.51609.4.0.dta	349	1674	80	22	396.494	GKPFAPLLEK	1099.65		18	5	15.1113	6	3	49.734	LNIDZNPGTAPK	1770.88		22	15	94.2477	6	4	89.9955
replicate 2	AAIADYK(6)-LNIDUNPGTAPK(5)	Y	20220625_TRX_3_2.39198.39198.3.0.dta	292	2213.4	68	26	439.969	AAIADYK	751.398		12	1	1.57778	4	1	4.44225	LNIDZNPGTAPK	1770.88		22	2	4.63093	4	2	10.6389
replicate 2	NYYKEAAR(4)-LNIDUNPGTAPK(5)	K	20220625_TRX_3_2.33594.33594.4.1.dta	358	1397.2	72	18	167.046	NYYKEAAR	1014.5		14	2	2.33638	6	2	67.7629	LNIDZNPGTAPK	1770.88		22	14	80.4441	6	4	113.699
replicate 2	LEKAATYEQIK(3)-LNIDUNPGTAPK(5)	K	20220625_TRX_3_2.39451.39451.3.0.dta	141	868.828	84	18	80.2993	LEKAATYEQIK	1293.7		20	6	12.479	4	2	74.4035	LNIDZNPGTAPK	1770.88		22	11	45.2947	4	3	103.547
replicate 2	QQIEEATSDYDR(10)-LNIDUNPGTAPK(5)	Y	20220625_TRX_3_2.37739.37739.4.0.dta	815	4215.37	88	29	474.266	QQIEEATSDYDR	1454.64		22	3	11.2727	6	1	2.24942	LNIDZNPGTAPK	1770.88		22	7	19.5932	6	3	39.628
replicate 2	ISPKVLETILHSEQAK(4)-LNIDUNPGTAPK(5)	K	20220625_TRX_3_2.52669.52669.4.3.dta	232	1227.45	104	23	105.684	ISPKVLETILHSEQAK	1793.02		30	7	22.6846	6	2	102.571	LNIDZNPGTAPK	1770.88		22	11	47.0823	6	4	109.312
replicate 2	SYYALAESVK(2)-LNIDUNPGTAPK(5)	Y	20220625_TRX_3_2.46317.46317.4.0.dta	153	2193.34	80	16	447.668	SYYALAESVK	1130.57		18	0	0	6	0	0	LNIDZNPGTAPK	1770.88		22	4	59.8311	6	1	49.1311
replicate 2	KFEELVQTR(1)-LNIDUNPGTAPK(5)	K	20220625_TRX_3_2.45357.45357.4.1.dta	199	1499.39	76	18	209.189	KFEELVQTR	1149.63		16	3	26.4451	6	2	53.0935	LNIDZNPGTAPK	1770.88		22	9	49.9578	6	4	79.4347
replicate 2	YTAAITGAEGKIHR(11)-LNIDUNPGTAPK(5)	K	20220625_TRX_3_2.38318.38318.5.0.dta	229	1836.83	96	18	198.155	YTAAITGAEGKIHR	1487.8		26	0	0	8	2	44.4968	LNIDZNPGTAPK	1770.88		22	9	56.9781	8	4	106.34
replicate 2	KLLDYLK(1)-LNIDUNPGTAPK(5)	K	20220625_TRX_3_2.50654.50654.3.0.dta	240	1446.62	68	14	145.136	KLLDYLK	892.55		12	3	9.10083	4	2	45.4971	LNIDZNPGTAPK	1770.88		22	9	24.1242	4	2	25.6862
replicate 2	HISWGK(1)-LNIDUNPGTAPK(5)	H	20220625_TRX_3_2.41731.41731.3.0.dta	240	512.296	64	16	73.8463	HISWGK	727.389		10	4	7.534	4	2	103.551	LNIDZNPGTAPK	1770.88		22	11	14.8463	4	2	27.0072
replicate 2	HPAVPVDVVHR(1)-LNIDUNPGTAPK(5)	H	20220625_TRX_3_2.42387.42387.4.0.dta	292	1903.37	84	23	303.08	HPAVPVDVVHR	1225.68		20	3	37.8994	6	2	186.644	LNIDZNPGTAPK	1770.88		22	14	122.246	6	2	87.2621
replicate 2	ITIKEAIPR(4)-LNIDUNPGTAPK(5)	K	20220625_TRX_3_2.46967.46967.4.1.dta	260	1249.57	76	18	177.727	ITIKEAIPR	1040.65		16	2	1.82089	6	2	54.8361	LNIDZNPGTAPK	1770.88		22	13	72.3893	6	4	114.402
replicate 2	GVYNTYIEDNLR(6)-LNIDUNPGTAPK(5)	Y	20220625_TRX_3_2.48799.48799.4.0.dta	264	2224.77	88	22	341.008	GVYNTYIEDNLR	1456.71		22	0	0	6	0	0	LNIDZNPGTAPK	1770.88		22	2	7.17626	6	1	11.5969
replicate 2	EAKDLVESAPAALK(3)-LNIDUNPGTAPK(5)	K	20220625_TRX_3_2.47236.47236.4.1.dta	337	1638.32	96	23	251.927	EAKDLVESAPAALK	1441.79		26	6	18.2917	6	2	59.5808	LNIDZNPGTAPK	1770.88		22	10	53.07	6	4	110.293
replicate 2	HYAHVDCPGHADYVK(1)-LNIDUNPGTAPK(5)	H	20220625_TRX_3_2.29697.29697.6.2.dta	171	1126.55	100	18	402.812	HYAHVDCPGHADYVK	1768.79	7,Carbamidomethyl[C];	28	0	0	10	1	2.9297	LNIDZNPGTAPK	1770.88		22	0	0	10	0	0
replicate 2	SGTLTYEAVK(6)-LNIDUNPGTAPK(5)	Y	20220625_TRX_3_2.41491.41491.4.4.dta	322	1129.76	80	16	202.258	SGTLTYEAVK	1068.56		18	0	0	6	0	0	LNIDZNPGTAPK	1770.88		22	4	5.86496	6	0	0
replicate 2	LGVDVYAVSTDTHFTHKAWHSSSETIAK(16)-LNIDUNPGTAPK(5)	H	20220625_TRX_3_2.45873.45873.6.0.dta	661	4607.34	152	32	416.312	LGVDVYAVSTDTHFTHKAWHSSSETIAK	3087.52		54	3	20.5992	10	0	0	LNIDZNPGTAPK	1770.88		22	12	61.8696	10	3	97.9883
replicate 2	AGVDVLGISTDKPEK(12)-LNIDUNPGTAPK(5)	K	20220625_TRX_3_2.50512.50512.4.1.dta	222	597.039	100	18	72.5372	AGVDVLGISTDKPEK	1528.82		28	0	0	6	1	5.46956	LNIDZNPGTAPK	1770.88		22	12	37.2544	6	3	111.245
replicate 2	NKLLAAR(2)-LNIDUNPGTAPK(5)	K	20220625_TRX_3_2.40676.40676.4.1.dta	222	2013.69	68	16	435.336	NKLLAAR	785.499		12	2	4.45297	6	2	84.6515	LNIDZNPGTAPK	1770.88		22	10	129.888	6	3	39.2206
replicate 2	KGAIVTGK(1)-LNIDUNPGTAPK(5)	K	20220625_TRX_3_2.36016.36016.4.2.dta	249	2592.39	72	17	480.307	KGAIVTGK	773.488		14	5	29.5402	6	3	27.4769	LNIDZNPGTAPK	1770.88		22	9	90.3482	6	3	72.3791
replicate 2	YIPEELR(1)-LNIDUNPGTAPK(5)	Y	20220625_TRX_3_2.43131.43131.4.1.dta	155	622.692	68	15	99.6747	YIPEELR	919.488		12	0	0	6	0	0	LNIDZNPGTAPK	1770.88		22	3	10.4844	6	2	4.4491
replicate 2	GFSLAQKMVGR(7)-LNIDUNPGTAPK(5)	K	20220625_TRX_3_2.50777.50777.4.0.dta	180	1981.24	84	18	280.638	GFSLAQKMVGR	1193.65		20	1	3.49832	6	2	97.1924	LNIDZNPGTAPK	1770.88		22	8	77.9138	6	4	117.989
replicate 2	PKAMVSK(2)-LNIDUNPGTAPK(5)	K	20220625_TRX_3_2.34476.34476.4.2.dta	212	429.922	68	15	46.0896	PKAMVSK	760.439		12	4	3.99908	6	3	9.50823	LNIDZNPGTAPK	1770.88		22	8	6.47088	6	1	5.20039
replicate 2	AAVAAIKK(7)-LNIDUNPGTAPK(5)	K	20220625_TRX_3_2.37107.37107.4.1.dta	182	1031.73	72	18	184.017	AAVAAIKK	771.509		14	1	1.48654	6	1	19.7171	LNIDZNPGTAPK	1770.88		22	8	44.5238	6	3	38.5042
replicate 2	LNGEALEEYVK(9)-LNIDUNPGTAPK(5)	Y	20220625_TRX_3_2.47830.47830.3.0.dta	246	1742.91	84	25	284.319	LNGEALEEYVK	1264.64		20	0	0	4	0	0	LNIDZNPGTAPK	1770.88		22	1	2.74698	4	1	1.5342
replicate 2	LLDAHKGQLPTR(5)-LNIDUNPGTAPK(5)	H	20220625_TRX_3_2.38299.38299.5.0.dta	260	2071.51	88	19	394.824	LLDAHKGQLPTR	1348.77		22	3	16.5129	8	3	118.389	LNIDZNPGTAPK	1770.88		22	7	42.5532	8	2	11.1948
replicate 2	NKDGIPAVVER(2)-LNIDUNPGTAPK(5)	K	20220625_TRX_3_2.43902.43902.4.0.dta	239	1356.75	84	19	295.359	NKDGIPAVVER	1197.66		20	3	8.08974	6	2	30.8686	LNIDZNPGTAPK	1770.88		22	10	39.3474	6	4	87.0529
replicate 2	KEIEIYK(1)-LNIDUNPGTAPK(5)	K	20220625_TRX_3_2.44561.44561.4.0.dta	183	1571.3	68	15	301.632	KEIEIYK	922.524		12	3	27.3182	6	2	39.6953	LNIDZNPGTAPK	1770.88		22	5	59.3784	6	4	58.1762
replicate 2	SYIVYPR(2)-LNIDUNPGTAPK(5)	Y	20220625_TRX_3_2.45360.45360.4.0.dta	230	1812.41	68	17	307.711	SYIVYPR	897.483		12	0	0	6	0	0	LNIDZNPGTAPK	1770.88		22	9	40.899	6	3	66.2188
replicate 2	DLAFKLAAR(5)-LNIDUNPGTAPK(5)	K	20220625_TRX_3_2.51537.51537.4.1.dta	289	2027.64	76	18	256.004	DLAFKLAAR	1004.59		16	1	2.01102	6	3	79.0521	LNIDZNPGTAPK	1770.88		22	10	60.4069	6	3	32.8128
replicate 2	VDDVLNVSGHR(10)-LNIDUNPGTAPK(5)	H	20220625_TRX_3_2.45120.45120.4.0.dta	258	1986.86	84	17	271.229	VDDVLNVSGHR	1210.62		20	10	140.412	6	4	183.21	LNIDZNPGTAPK	1770.88		22	8	46.3556	6	3	52.532
replicate 2	ELISGFADYVLQR(9)-LNIDUNPGTAPK(5)	Y	20220625_TRX_3_2.58086.58086.4.1.dta	193	2529.15	92	19	423.627	ELISGFADYVLQR	1510.79		24	1	68.8057	6	0	0	LNIDZNPGTAPK	1770.88		22	2	10.6955	6	1	17.2036
replicate 2	AWQPGGAGTDFLTEAHLDLPMEFESIGKAGSR(28)-LNIDUNPGTAPK(5)	K	20220625_TRX_3_2.62065.62065.5.0.dta	445	1182.18	168	27	80.2975	AWQPGGAGTDFLTEAHLDLPMEFESIGKAGSR	3388.63		62	1	0.307934	8	1	3.76742	LNIDZNPGTAPK	1770.88		22	11	11.422	8	4	93.1616
replicate 2	KYYDPR(2)-LNIDUNPGTAPK(5)	Y	20220625_TRX_3_2.34352.34352.4.0.dta	275	1368.74	64	18	342.424	KYYDPR	841.42		10	0	0	6	2	28.1983	LNIDZNPGTAPK	1770.88		22	12	61.4439	6	4	31.7737
replicate 2	AETLYYIVK(5)-LNIDUNPGTAPK(5)	Y	20220625_TRX_3_2.49962.49962.3.0.dta	172	1490.45	76	18	243.2	AETLYYIVK	1099.6		16	0	0	4	0	0	LNIDZNPGTAPK	1770.88		22	1	4.9719	4	2	15.171
replicate 2	NYITESGKIVPSR(8)-LNIDUNPGTAPK(5)	K	20220625_TRX_3_2.42588.42588.4.0.dta	455	1213.99	92	22	179.654	NYITESGKIVPSR	1463.79		24	6	2.5366	6	2	36.1954	LNIDZNPGTAPK	1770.88		22	13	40.3591	6	5	116.165
replicate 2	VINQLTGGLAGMAKGR(14)-LNIDUNPGTAPK(5)	K	20220625_TRX_3_2.50391.50391.4.0.dta	145	1254.39	104	14	107.935	VINQLTGGLAGMAKGR	1585.88		30	0	0	6	1	48.2251	LNIDZNPGTAPK	1770.88		22	8	43.8173	6	3	115.556
replicate 2	KEQYNLNK(4)-LNIDUNPGTAPK(5)	Y	20220625_TRX_3_2.32196.32196.4.0.dta	275	2051.07	72	17	400.753	KEQYNLNK	1036.54		14	0	0	6	1	3.09308	LNIDZNPGTAPK	1770.88		22	3	6.65534	6	0	0
replicate 2	HVAILGDLQGPK(1)-LTVAKLNIDUNPGTAPK(10)	H	20220625_TRX_3_2.58334.58334.4.1.dta	144	536.051	108	13	63.9306	HVAILGDLQGPK	1247.71		22	0	0	6	0	0	LTVAKLNIDZNPGTAPK	2283.22		32	6	36.8884	6	0	0
replicate 2	YPLISELK(1)-LNIDUNPGTAPK(5)	Y	20220625_TRX_3_2.51122.51122.4.1.dta	164	1986.05	72	17	431.12	YPLISELK	962.556		14	0	0	6	0	0	LNIDZNPGTAPK	1770.88		22	0	0	6	1	8.30548
replicate 2	GAFAMGGMAAFIPSKDEEHNNQVLNK(15)-LNIDUNPGTAPK(5)	K	20220625_TRX_3_2.52515.52515.5.0.dta	366	3346.12	144	27	273.138	GAFAMGGMAAFIPSKDEEHNNQVLNK	2776.32		50	12	263.649	8	2	31.8541	LNIDZNPGTAPK	1770.88		22	9	41.809	8	2	145.864
replicate 2	TLDLPHAEPLPR(6)-LNIDUNPGTAPK(5)	H	20220625_TRX_3_2.50508.50508.4.2.dta	347	867.701	88	21	106.495	TLDLPHAEPLPR	1358.74		22	13	79.3819	6	3	111.983	LNIDZNPGTAPK	1770.88		22	9	15.7211	6	4	28.5786
replicate 2	LGYDEFLGK(3)-LNIDUNPGTAPK(5)	Y	20220625_TRX_3_2.51514.51514.4.0.dta	165	2142.45	76	15	381.381	LGYDEFLGK	1041.53		16	2	10.8495	6	0	0	LNIDZNPGTAPK	1770.88		22	1	3.64072	6	0	0
replicate 2	KVEADCR(1)-LNIDUNPGTAPK(5)	K	20220625_TRX_3_2.30015.30015.4.0.dta	124	2241.97	68	11	300.528	KVEADCR	877.42	6,Carbamidomethyl[C];	12	1	25.2574	6	4	139.991	LNIDZNPGTAPK	1770.88		22	6	95.6569	6	2	104.686
replicate 2	TAKTAPK(3)-LNIDUNPGTAPK(5)	K	20220625_TRX_3_2.61730.61730.3.1.dta	380	2020.2	68	12	208.134	TAKTAPK	716.43		12	3	52.1704	4	0	0	LNIDZNPGTAPK	1770.88		22	0	0	4	2	6.20844
replicate 2	QPALGYLN(6)-LNIDUNPGTAPK(5)	Y	20220625_TRX_3_2.51890.51890.3.0.dta	287	2471.41	72	22	447.52	QPALGYLN	875.462		14	0	0	4	0	0	LNIDZNPGTAPK	1770.88		22	4	21.3245	4	1	12.5106
replicate 2	AVYLHQR(3)-LNIDUNPGTAPK(5)	Y	20220625_TRX_3_2.33722.33722.5.1.dta	213	1270.29	68	18	360.098	AVYLHQR	886.489		12	1	2.7352	8	2	11.4003	LNIDZNPGTAPK	1770.88		22	1	2.21542	8	0	0
replicate 2	GIDKAFPGVK(4)-LNIDUNPGTAPK(5)	K	20220625_TRX_3_2.46400.46400.4.1.dta	246	2333.38	80	17	381.774	GIDKAFPGVK	1031.59		18	4	22.3945	6	2	132.722	LNIDZNPGTAPK	1770.88		22	10	125.407	6	4	98.9938
replicate 2	PVVGYIAGVTAPK(5)-LNIDUNPGTAPK(5)	Y	20220625_TRX_3_2.50835.50835.4.3.dta	285	1670.35	92	15	164.655	PVVGYIAGVTAPK	1271.74		24	2	87.055	6	2	73.5566	LNIDZNPGTAPK	1770.88		22	12	69.8175	6	4	117.534
replicate 2	MLLPDTVGTGGDSHTR(14)-LNIDUNPGTAPK(5)	H	20220625_TRX_3_2.47173.47173.4.0.dta	401	1759.68	104	23	210.622	MLLPDTVGTGGDSHTR	1656.8		30	20	316.212	6	3	33.326	LNIDZNPGTAPK	1770.88		22	11	56.4458	6	3	57.3337
replicate 2	KVSVPGMPVTLLNMSKNDIYK(16)-LNIDUNPGTAPK(5)	K	20220625_TRX_3_2.50557.50557.4.3.dta	432	723.374	124	13	41.9435	KVSVPGMPVTLLNMSKNDIYK	2350.25	7,Oxidation[M];	40	3	0.885426	6	0	0	LNIDZNPGTAPK	1770.88		22	9	10.8319	6	4	34.779
replicate 2	GELQQLIKETAAK(8)-LNIDUNPGTAPK(5)	K	20220625_TRX_3_2.50361.50361.4.1.dta	263	1338.26	92	20	158.411	GELQQLIKETAAK	1428.81		24	3	4.33856	6	2	82.6233	LNIDZNPGTAPK	1770.88		22	14	60.0708	6	3	119.122
replicate 2	VGDVIYLTGTLVTCRDVCHRRLIELK(19)-LNIDUNPGTAPK(5)	H	20220625_TRX_3_2.45889.45889.5.1.dta	709	2940.02	144	15	146.75	VGDVIYLTGTLVTCRDVCHRRLIELK	3086.66	14,Carbamidomethyl[C];18,Carbamidomethyl[C];	50	0	0	8	0	0	LNIDZNPGTAPK	1770.88		22	11	51.5246	8	4	159.877
replicate 2	NIIDMYK(6)-LNIDUNPGTAPK(5)	Y	20220625_TRX_3_2.38662.38662.3.1.dta	323	1392.92	68	23	225.113	NIIDMYK	912.449	5,Oxidation[M];	12	0	0	4	0	0	LNIDZNPGTAPK	1770.88		22	0	0	4	1	1.46463
replicate 2	SQQSSY(6)-LNIDUNPGTAPK(5)	Y	20220625_TRX_3_2.39389.39389.3.0.dta	262	1801.73	64	23	474.772	SQQSSY	699.294		10	0	0	4	0	0	LNIDZNPGTAPK	1770.88		22	2	4.03804	4	1	7.7564
replicate 2	TLPTTMEFVDIAGLVKGASK(16)-LNIDUNPGTAPK(5)	K	20220625_TRX_3_2.64092.64092.4.0.dta	374	1209.03	120	19	74.9305	TLPTTMEFVDIAGLVKGASK	2078.12		38	3	2.34815	6	1	4.13111	LNIDZNPGTAPK	1770.88		22	12	29.1951	6	3	130.477
replicate 2	AELAKLK(5)-LNIDUNPGTAPK(5)	K	20220625_TRX_3_2.40270.40270.4.0.dta	227	2401.88	68	15	369.121	AELAKLK	772.493		12	1	8.24918	6	2	94.613	LNIDZNPGTAPK	1770.88		22	10	105.832	6	2	55.411
replicate 2	GQKMAPPQISAEVLK(3)-LNIDUNPGTAPK(5)	K	20220625_TRX_3_2.50058.50058.4.0.dta	149	1269.99	100	19	267.644	GQKMAPPQISAEVLK	1596.88		28	1	8.90197	6	1	17.7338	LNIDZNPGTAPK	1770.88		22	7	38.0905	6	3	101.626
replicate 2	LKNANR(2)-LNIDUNPGTAPK(5)	K	20220625_TRX_3_2.30993.30993.4.0.dta	261	1643.41	64	17	249.021	LKNANR	715.421		10	2	4.49261	6	4	191.304	LNIDZNPGTAPK	1770.88		22	13	94.3755	6	4	61.8597
replicate 2	AAYSSGK(3)-LNIDUNPGTAPK(5)	Y	20220625_TRX_3_2.33308.33308.3.1.dta	248	775.76	68	21	125.353	AAYSSGK	683.336		12	1	2.3957	4	0	0	LNIDZNPGTAPK	1770.88		22	7	13.9215	4	2	18.7267
replicate 2	AWHSSSETIAK(3)-LNIDUNPGTAPK(5)	H	20220625_TRX_3_2.35172.35172.4.0.dta	254	1003.59	84	17	119.079	AWHSSSETIAK	1216.6		20	10	61.865	6	4	137.534	LNIDZNPGTAPK	1770.88		22	9	23.5241	6	3	35.0912
replicate 2	EVPVEVKPEVR(7)-LNIDUNPGTAPK(5)	K	20220625_TRX_3_2.43728.43728.4.0.dta	218	1170.18	84	18	133.087	EVPVEVKPEVR	1280.72		20	0	0	6	1	7.71273	LNIDZNPGTAPK	1770.88		22	11	33.5562	6	4	74.766
replicate 2	FNELYPNIKVR(9)-LNIDUNPGTAPK(5)	K	20220625_TRX_3_2.43823.43823.4.0.dta	393	1013.18	84	17	153.33	FNELYPNIKVR	1392.76		20	2	7.03292	6	0	0	LNIDZNPGTAPK	1770.88		22	12	39.3175	6	4	117.637
replicate 2	KMNMDGVR(1)-LNIDUNPGTAPK(5)	K	20220625_TRX_3_2.37035.37035.4.0.dta	160	1178.9	72	16	222.763	KMNMDGVR	950.455		14	1	7.15314	6	2	36.6857	LNIDZNPGTAPK	1770.88		22	7	43.2929	6	3	40.3834
replicate 2	LQLVGVGYR(8)-LNIDUNPGTAPK(5)	Y	20220625_TRX_3_2.50566.50566.4.0.dta	268	2174.31	76	19	417.119	LQLVGVGYR	1004.59		16	0	0	6	0	0	LNIDZNPGTAPK	1770.88		22	2	10.2834	6	3	12.5478
replicate 2	KLQQYR(1)-LNIDUNPGTAPK(5)	K	20220625_TRX_3_2.32076.32076.4.0.dta	351	2239.73	64	16	236.836	KLQQYR	835.478		10	1	7.51273	6	3	58.5075	LNIDZNPGTAPK	1770.88		22	12	67.0934	6	4	54.1599
replicate 2	RWKPEILDGFTKQGTHQAMDDIR(3)-LNIDUNPGTAPKYGIR(5)	K	20220625_TRX_3_2.67757.67757.4.0.dta	602	3332.38	148	6	26.3839	RWKPEILDGFTKQGTHQAMDDIR	2758.37	19,Oxidation[M];	44	1	3.35335	6	0	0	LNIDZNPGTAPKYGIR	2260.15		30	2	11.3808	6	1	6.86872
replicate 2	KAAGIK(1)-LNIDUNPGTAPK(5)	K	20220625_TRX_3_2.32700.32700.3.0.dta	142	1088.4	64	14	145.614	KAAGIK	587.387		10	3	23.1675	4	2	24.4969	LNIDZNPGTAPK	1770.88		22	9	58.7131	4	2	94.7073
replicate 2	TKPHVNVGTIGHVDHGK(2)-LNIDUNPGTAPK(5)	K	20220625_TRX_3_2.30785.30785.6.1.dta	144	1040.34	108	15	164.601	TKPHVNVGTIGHVDHGK	1795.96		32	1	7.10087	10	2	42.8795	LNIDZNPGTAPK	1770.88		22	4	20.2974	10	3	11.6478
replicate 2	LFKEFAK(3)-LNIDUNPGTAPK(5)	K	20220625_TRX_3_2.45227.45227.4.4.dta	282	1845.22	68	15	405.43	LFKEFAK	882.508		12	1	3.87104	6	2	33.3748	LNIDZNPGTAPK	1770.88		22	2	11.3542	6	2	9.96737
replicate 2	KAAAEKAAADK(6)-LNIDUNPGTAPK(5)	K	20220625_TRX_3_2.42197.42197.3.3.dta	501	1973.38	84	21	238.736	KAAAEKAAADK	1073.59		20	0	0	4	0	0	LNIDZNPGTAPK	1770.88		22	8	22.5083	4	3	56.2009
replicate 3	IELSSAQQTDVNLPYITADATGPK(15)-LNIDUNPGTAPK(5)	Y	20220625_TRX_3_3.54987.54987.4.0.dta	770	3311.77	136	40	495.083	IELSSAQQTDVNLPYITADATGPK	2532.28		46	3	2.98486	6	0	0	LNIDZNPGTAPK	1770.88		22	5	11.166	6	1	4.47022
replicate 3	AELKAIISDVNASDEDR(4)-LNIDUNPGTAPK(5)	K	20220625_TRX_3_3.52238.52238.4.2.dta	454	1289.4	108	32	242.261	AELKAIISDVNASDEDR	1845.92		32	6	17.7948	6	2	22.4496	LNIDZNPGTAPK	1770.88		22	13	34.4236	6	5	116.599
replicate 3	HAEFLAQDDGVIHLLHVLPGSASLSLHR(16)-LNIDUNPGTAPK(5)	H	20220625_TRX_3_3.59989.59989.6.1.dta	319	2144.55	152	36	324.716	HAEFLAQDDGVIHLLHVLPGSASLSLHR	3032.61		54	11	80.4587	10	4	97.8763	LNIDZNPGTAPK	1770.88		22	6	22.4276	10	2	46.4373
replicate 3	HNAGAWFVDLLAER(1)-LNIDUNPGTAPK(5)	H	20220625_TRX_3_3.62176.62176.4.1.dta	331	1390.61	96	28	233.059	HNAGAWFVDLLAER	1598.81		26	11	78.5229	6	3	115.302	LNIDZNPGTAPK	1770.88		22	9	20.2284	6	3	39.119
replicate 3	DYAATQTIEMGMADMSENFR(2)-LNIDUNPGTAPK(5)	Y	20220625_TRX_3_3.58674.58674.4.1.dta	238	2992.4	120	28	806.344	DYAATQTIEMGMADMSENFR	2280.96		38	1	6.23637	6	0	0	LNIDZNPGTAPK	1770.88		22	2	10.5239	6	1	11.6988
replicate 3	VNEIETYMDGVHLICTTAK(7)-LNIDUNPGTAPK(5)	Y	20220625_TRX_3_3.56050.56050.4.1.dta	265	1259.91	116	16	101.59	VNEIETYMDGVHLICTTAK	2194.05	15,Carbamidomethyl[C];	36	7	11.9098	6	2	30.0598	LNIDZNPGTAPK	1770.88		22	7	13.0865	6	2	23.2679
replicate 3	YTEADQYGTTVIAGEDAQK(1)-LNIDUNPGTAPK(5)	Y	20220625_TRX_3_3.42766.42766.4.1.dta	268	991.218	116	24	119.804	YTEADQYGTTVIAGEDAQK	2059.95		36	2	5.49887	6	0	0	LNIDZNPGTAPK	1770.88		22	5	5.52643	6	2	24.8165
replicate 3	GASKGEGLGNQFLTNIR(4)-LNIDUNPGTAPK(5)	K	20220625_TRX_3_3.50955.50955.3.0.dta	214	1175.56	108	23	83.5555	GASKGEGLGNQFLTNIR	1761.92		32	0	0	4	4	147.56	LNIDZNPGTAPK	1770.88		22	13	36.2487	4	3	122.504
replicate 3	FTAEGVQEIDYKDIATLK(11)-LNIDUNPGTAPK(5)	Y	20220625_TRX_3_3.53659.53659.3.0.dta	256	1052.94	112	25	87.0874	FTAEGVQEIDYKDIATLK	2041.05		34	0	0	4	2	73.1966	LNIDZNPGTAPK	1770.88		22	12	38.2969	4	4	162.414
replicate 3	SDKIIHLTDDSFDTDVLK(6)-LNIDUNPGTAPK(5)	H	20220625_TRX_3_3.54456.54456.5.0.dta	577	3900.88	112	26	615.837	SDKIIHLTDDSFDTDVLK	2062.03		34	12	50.5521	8	2	86.3494	LNIDZNPGTAPK	1770.88		22	17	195.872	8	5	100.209
replicate 3	IKYAMIGDPTGALTR(2)-LNIDUNPGTAPK(5)	K	20220625_TRX_3_3.51624.51624.4.0.dta	349	1525.73	100	26	253.05	IKYAMIGDPTGALTR	1606.86		28	4	7.62309	6	2	17.7144	LNIDZNPGTAPK	1770.88		22	11	35.3732	6	5	103.691
replicate 3	FTAEGVQEIDYK(11)-LNIDUNPGTAPK(5)	Y	20220625_TRX_3_3.46176.46176.3.0.dta	524	2104.66	88	38	349.275	FTAEGVQEIDYK	1399.67		22	1	0.901774	4	1	2.0645	LNIDZNPGTAPK	1770.88		22	3	11.8274	4	0	0
replicate 3	IIHLTDDSFDTDVLK(3)-LNIDUNPGTAPK(5)	H	20220625_TRX_3_3.55538.55538.4.0.dta	330	1261.64	100	25	168.355	IIHLTDDSFDTDVLK	1731.88		28	16	100.86	6	3	115.92	LNIDZNPGTAPK	1770.88		22	10	23.3927	6	3	35.3127
replicate 3	MDAAQLTEEGYYSVFGK(11)-LNIDUNPGTAPK(5)	Y	20220625_TRX_3_3.57284.57284.4.1.dta	262	810.892	108	28	125.591	MDAAQLTEEGYYSVFGK	1908.87		32	1	3.77524	6	0	0	LNIDZNPGTAPK	1770.88		22	0	0	6	1	2.53793
replicate 3	LGVDVYAVSTDTHFTHKAWHSSSETIAK(13)-LNIDUNPGTAPK(5)	H	20220625_TRX_3_3.46210.46210.5.0.dta	512	2303.41	152	33	180.093	LGVDVYAVSTDTHFTHKAWHSSSETIAK	3087.52		54	6	27.454	8	2	11.4992	LNIDZNPGTAPK	1770.88		22	10	42.5468	8	4	155.036
replicate 3	YITIENNDALAQLAGHTR(1)-LNIDUNPGTAPK(5)	Y	20220625_TRX_3_3.51672.51672.5.0.dta	339	3604.62	112	36	831.321	YITIENNDALAQLAGHTR	2000.02		34	2	26.1789	8	0	0	LNIDZNPGTAPK	1770.88		22	9	106.934	8	2	27.3075
replicate 3	PAIGVGAGNTPVVIDETADIKR(21)-LNIDUNPGTAPK(5)	K	20220625_TRX_3_3.53567.53567.4.0.dta	234	1304.59	128	29	150.281	PAIGVGAGNTPVVIDETADIKR	2193.19		42	2	10.769	6	1	78.5211	LNIDZNPGTAPK	1770.88		22	9	26.5905	6	3	123.939
replicate 3	ALGVGEVKFTGQVLPTAK(8)-LNIDUNPGTAPK(5)	K	20220625_TRX_3_3.53084.53084.4.0.dta	234	1249.82	112	23	188.655	ALGVGEVKFTGQVLPTAK	1815.04		34	3	8.35441	6	1	48.8025	LNIDZNPGTAPK	1770.88		22	9	39.7834	6	3	108.993
replicate 3	EVETKSAGGIVLTGSAAAK(5)-LNIDUNPGTAPK(5)	K	20220625_TRX_3_3.45098.45098.4.0.dta	180	951.72	116	24	186.066	EVETKSAGGIVLTGSAAAK	1788.97		36	1	1.41609	6	0	0	LNIDZNPGTAPK	1770.88		22	9	27.2757	6	2	106.888
replicate 3	LMEIAQQQHAQQQTAGADASANNAK(9)-LNIDUNPGTAPK(5)	H	20220625_TRX_3_3.38732.38732.4.0.dta	192	741.852	140	26	58.8573	LMEIAQQQHAQQQTAGADASANNAK	2624.25		48	12	13.5221	6	2	76.2445	LNIDZNPGTAPK	1770.88		22	7	10.142	6	2	33.4016
replicate 3	NQAFKNGEFIEITEK(5)-LNIDUNPGTAPK(5)	K	20220625_TRX_3_3.49998.49998.4.0.dta	567	1343.1	100	27	176.279	NQAFKNGEFIEITEK	1767.89		28	16	16.4271	6	3	63.9	LNIDZNPGTAPK	1770.88		22	14	45.6816	6	5	112.14
replicate 3	GLIEEMASAYEDPKEVIEFYSK(10)-LNIDUNPGTAPK(5)	Y	20220625_TRX_3_3.61827.61827.4.0.dta	241	1693.92	128	28	307.211	GLIEEMASAYEDPKEVIEFYSK	2548.22		42	0	0	6	0	0	LNIDZNPGTAPK	1770.88		22	1	2.89763	6	1	6.50905
replicate 3	HVLHGISLLGQCPDSINAALICR(1)-LNIDUNPGTAPK(5)	H	20220625_TRX_3_3.57073.57073.5.0.dta	309	874.899	132	12	49.0097	HVLHGISLLGQCPDSINAALICR	2544.32	12,Carbamidomethyl[C];22,Carbamidomethyl[C];	44	21	56.7844	8	1	3.80404	LNIDZNPGTAPK	1770.88		22	7	14.1962	8	2	103.696
replicate 3	NSDIAAKGVLPTCQDTGTAIIVGK(7)-LNIDUNPGTAPK(5)	K	20220625_TRX_3_3.52426.52426.4.1.dta	308	935.026	136	25	93.5005	NSDIAAKGVLPTCQDTGTAIIVGK	2429.27	13,Carbamidomethyl[C];	46	4	8.24081	6	1	20.0536	LNIDZNPGTAPK	1770.88		22	12	27.218	6	4	120.386
replicate 3	WVKVEGWENAEAAK(3)-LNIDUNPGTAPK(5)	K	20220625_TRX_3_3.46674.46674.4.1.dta	219	1202.28	96	22	157.869	WVKVEGWENAEAAK	1616.81		26	4	7.192	6	3	94.0434	LNIDZNPGTAPK	1770.88		22	12	56.4494	6	3	112.555
replicate 3	LGVDVYAVSTDTHFTHK(6)-LNIDUNPGTAPK(5)	Y	20220625_TRX_3_3.46759.46759.6.1.dta	367	1816.12	108	29	622.466	LGVDVYAVSTDTHFTHK	1889.94		32	1	2.92844	10	0	0	LNIDZNPGTAPK	1770.88		22	0	0	10	0	0
replicate 3	LQAHPEMLNPSVPLFR(4)-LNIDUNPGTAPK(5)	H	20220625_TRX_3_3.56472.56472.4.0.dta	271	830.524	104	25	93.4701	LQAHPEMLNPSVPLFR	1848.98		30	12	35.9816	6	2	95.7047	LNIDZNPGTAPK	1770.88		22	9	12.8777	6	3	26.8686
replicate 3	IKAAQYVASHPGEVCPAK(2)-LNIDUNPGTAPK(5)	K	20220625_TRX_3_3.36176.36176.5.0.dta	632	4014.63	112	15	393.115	IKAAQYVASHPGEVCPAK	1925.99	15,Carbamidomethyl[C];	34	5	16.2679	8	3	67.7393	LNIDZNPGTAPK	1770.88		22	17	178.741	8	4	118.871
replicate 3	TLAEGQNVEFEIQDGQKGPAAVNVTAI(17)-LNIDUNPGTAPK(5)	K	20220625_TRX_3_3.56980.56980.4.0.dta	253	824.327	148	30	129.087	TLAEGQNVEFEIQDGQKGPAAVNVTAI	2799.42		52	0	0	6	1	1.41774	LNIDZNPGTAPK	1770.88		22	10	21.8753	6	4	124.623
replicate 3	SDKIIHLTDDSFDTDVLK(3)-LNIDUNPGTAPK(5)	K	20220625_TRX_3_3.52188.52188.4.0.dta	270	760.898	112	25	66.3485	SDKIIHLTDDSFDTDVLK	2062.03		34	14	30.4714	6	2	90.512	LNIDZNPGTAPK	1770.88		22	7	8.9663	6	2	28.8119
replicate 3	DIATLKNYITESGK(6)-LNIDUNPGTAPK(5)	K	20220625_TRX_3_3.56398.56398.4.0.dta	434	1343.86	96	25	203.278	DIATLKNYITESGK	1552.82		26	5	3.4054	6	2	41.4392	LNIDZNPGTAPK	1770.88		22	15	56.8462	6	6	107.738
replicate 3	FAYVDILQNPDIR(3)-LNIDUNPGTAPK(5)	Y	20220625_TRX_3_3.56529.56529.4.2.dta	296	470.628	92	32	89.3342	FAYVDILQNPDIR	1563.82		24	0	0	6	0	0	LNIDZNPGTAPK	1770.88		22	1	1.30125	6	2	2.08784
replicate 3	KLNIKPGQTTFDGR(1)-LNIDUNPGTAPK(5)	K	20220625_TRX_3_3.39669.39669.5.0.dta	408	2500.26	96	26	468.515	KLNIKPGQTTFDGR	1574.86		26	4	27.8243	8	4	54.4326	LNIDZNPGTAPK	1770.88		22	14	105.038	8	4	126.913
replicate 3	IPLAKMAVAESGMGIVEDK(5)-LNIDUNPGTAPK(5)	K	20220625_TRX_3_3.56259.56259.4.3.dta	284	1308.86	116	26	141.875	IPLAKMAVAESGMGIVEDK	1959.03		36	9	18.339	6	1	60.3238	LNIDZNPGTAPK	1770.88		22	11	39.8236	6	3	110.813
replicate 3	LPDGTVKVLVEGLQR(7)-LNIDUNPGTAPK(5)	K	20220625_TRX_3_3.55993.55993.4.0.dta	306	763.457	100	21	86.2622	LPDGTVKVLVEGLQR	1623.94		28	7	5.86361	6	4	101.884	LNIDZNPGTAPK	1770.88		22	14	30.9699	6	3	74.5038
replicate 3	WKEGEATLAPSLDLVGK(2)-LNIDUNPGTAPK(5)	K	20220625_TRX_3_3.54553.54553.4.0.dta	537	1064.88	108	28	233.178	WKEGEATLAPSLDLVGK	1813.97		32	8	9.37551	6	2	33.1803	LNIDZNPGTAPK	1770.88		22	15	33.3902	6	4	123.313
replicate 3	MIAPILDEIADEYQGKLTVAK(13)-LNIDUNPGTAPK(5)	Y	20220625_TRX_3_3.64499.64499.4.0.dta	615	839.448	124	28	85.4582	MIAPILDEIADEYQGKLTVAK	2318.23		40	8	3.23493	6	1	14.5253	LNIDZNPGTAPK	1770.88		22	15	27.3759	6	4	127.895
replicate 3	YAMIGDPTGALTR(1)-LNIDUNPGTAPK(5)	Y	20220625_TRX_3_3.51233.51233.4.0.dta	436	1817.14	92	31	575.79	YAMIGDPTGALTR	1365.68		24	1	3.84538	6	0	0	LNIDZNPGTAPK	1770.88		22	1	0.766827	6	1	3.21008
replicate 3	ILEVLQEPDNHHVSAEDLYK(11)-LNIDUNPGTAPK(5)	H	20220625_TRX_3_3.50830.50830.5.0.dta	429	3000.92	120	23	302.78	ILEVLQEPDNHHVSAEDLYK	2349.17		38	18	293.611	8	3	154.337	LNIDZNPGTAPK	1770.88		22	11	56.848	8	4	112.593
replicate 3	ILEVLQEPDNHHVSAEDLYK(12)-LNIDUNPGTAPK(5)	H	20220625_TRX_3_3.50810.50810.4.0.dta	482	724.631	120	23	56.8779	ILEVLQEPDNHHVSAEDLYK	2349.17		38	22	27.7231	6	2	102.37	LNIDZNPGTAPK	1770.88		22	12	12.0004	6	4	33.5053
replicate 3	NGEVAATKVGALSK(8)-LNIDUNPGTAPK(5)	K	20220625_TRX_3_3.42548.42548.4.0.dta	459	1146.72	96	24	164.687	NGEVAATKVGALSK	1344.75		26	9	5.85237	6	2	38.6377	LNIDZNPGTAPK	1770.88		22	16	51.2811	6	4	115.997
replicate 3	YLHCNLCETEWHVVR(1)-LNIDUNPGTAPK(5)	Y	20220625_TRX_3_3.43090.43090.6.3.dta	186	1686.94	100	21	396.789	YLHCNLCETEWHVVR	2015.92	4,Carbamidomethyl[C];7,Carbamidomethyl[C];	28	2	8.20963	10	0	0	LNIDZNPGTAPK	1770.88		22	4	23.7236	10	0	0
replicate 3	GAFAMGGMAAFIPSKDEEHNNQVLNK(19)-LNIDUNPGTAPK(5)	H	20220625_TRX_3_3.52758.52758.4.1.dta	274	1104.64	144	22	82.6078	GAFAMGGMAAFIPSKDEEHNNQVLNK	2776.32		50	13	35.4261	6	2	62.4592	LNIDZNPGTAPK	1770.88		22	6	11.2883	6	3	43.1574
replicate 3	GIPTLLLFKNGEVAATK(9)-LNIDUNPGTAPK(5)	K	20220625_TRX_3_3.58185.58185.4.0.dta	657	1003.48	108	24	82.2697	GIPTLLLFKNGEVAATK	1772.03		32	9	3.22327	6	0	0	LNIDZNPGTAPK	1770.88		22	14	31.3909	6	5	115.677
replicate 3	VEFEITNGAKGPSAANVIAL(10)-LNIDUNPGTAPK(5)	K	20220625_TRX_3_3.58764.58764.3.0.dta	161	683.849	120	20	74.3213	VEFEITNGAKGPSAANVIAL	2001.07		38	1	0.930771	4	1	8.44515	LNIDZNPGTAPK	1770.88		22	10	26.4969	4	4	124.372
replicate 3	KLLPWIDGLLDAGEK(1)-LNIDUNPGTAPK(5)	K	20220625_TRX_3_3.63334.63334.4.3.dta	199	2155.2	100	22	427.113	KLLPWIDGLLDAGEK	1667.94		28	3	32.9229	6	1	9.79234	LNIDZNPGTAPK	1770.88		22	7	61.4805	6	3	175.566
replicate 3	EAKGFTSEITVTSNGK(3)-LNIDUNPGTAPK(5)	K	20220625_TRX_3_3.45194.45194.4.0.dta	216	804.14	104	22	114.197	EAKGFTSEITVTSNGK	1668.84		30	2	2.38681	6	1	19.3861	LNIDZNPGTAPK	1770.88		22	10	27.105	6	3	150.101
replicate 3	TYLYQETKALLTPGK(8)-LNIDUNPGTAPK(5)	K	20220625_TRX_3_3.53759.53759.4.0.dta	527	1244.69	100	23	185.796	TYLYQETKALLTPGK	1725.94		28	4	3.93494	6	2	39.7815	LNIDZNPGTAPK	1770.88		22	14	42.4596	6	5	120.509
replicate 3	EILAQLSQYPVSTR(9)-LNIDUNPGTAPK(5)	Y	20220625_TRX_3_3.52608.52608.4.1.dta	318	2928.48	96	27	475.183	EILAQLSQYPVSTR	1604.86		26	0	0	6	0	0	LNIDZNPGTAPK	1770.88		22	2	6.17222	6	2	16.2754
replicate 3	INVATELKNAFSQALK(8)-LNIDUNPGTAPK(5)	K	20220625_TRX_3_3.63478.63478.4.1.dta	183	1093.76	104	21	145.952	INVATELKNAFSQALK	1746.97		30	0	0	6	1	33.7463	LNIDZNPGTAPK	1770.88		22	9	32.041	6	3	101.485
replicate 3	YTMEQDFYR(1)-LNIDUNPGTAPK(5)	Y	20220625_TRX_3_3.45603.45603.4.1.dta	344	1001.52	76	26	241.141	YTMEQDFYR	1252.53		16	0	0	6	0	0	LNIDZNPGTAPK	1770.88		22	6	119.88	6	1	4.08145
replicate 3	MHENQQPQTEAFELSAAER(2)-LNIDUNPGTAPK(5)	H	20220625_TRX_3_3.44376.44376.4.0.dta	157	858.939	116	22	99.7943	MHENQQPQTEAFELSAAER	2216		36	2	8.3032	6	1	35.8496	LNIDZNPGTAPK	1770.88		22	8	29.1586	6	3	117.809
replicate 3	GGGSANKTYLYQETK(7)-LNIDUNPGTAPK(5)	K	20220625_TRX_3_3.38805.38805.4.2.dta	282	1351.35	100	23	186.508	GGGSANKTYLYQETK	1616.79		28	6	13.3983	6	2	90.8538	LNIDZNPGTAPK	1770.88		22	12	57.006	6	3	111.463
replicate 3	LNIKPGQTTFDGR(4)-LNIDUNPGTAPK(5)	K	20220625_TRX_3_3.44726.44726.4.0.dta	305	1553.45	92	22	272.279	LNIKPGQTTFDGR	1446.77		24	3	5.22243	6	3	87.6747	LNIDZNPGTAPK	1770.88		22	12	52.2733	6	5	115.027
replicate 3	VAKAPVVVPAGVDVK(3)-LNIDUNPGTAPK(5)	K	20220625_TRX_3_3.49598.49598.4.0.dta	267	1418.11	100	25	302	VAKAPVVVPAGVDVK	1448.88		28	6	12.8276	6	0	0	LNIDZNPGTAPK	1770.88		22	12	49.2484	6	3	121.54
replicate 3	SQTVHFQGNPVTVANSIPQAGSK(5)-LNIDUNPGTAPK(5)	H	20220625_TRX_3_3.48103.48103.4.1.dta	351	1130.98	132	27	130.687	SQTVHFQGNPVTVANSIPQAGSK	2367.21		44	19	91.2931	6	2	76.5846	LNIDZNPGTAPK	1770.88		22	10	15.5097	6	2	42.6737
replicate 3	AAQYVASHPGEVCPAK(4)-LNIDUNPGTAPK(5)	Y	20220625_TRX_3_3.37708.37708.4.1.dta	212	879.252	104	11	69.9113	AAQYVASHPGEVCPAK	1684.81	13,Carbamidomethyl[C];	30	10	24.8474	6	2	103.392	LNIDZNPGTAPK	1770.88		22	9	18.2547	6	2	34.2504
replicate 3	EAEYKDWTIEQITR(4)-LNIDUNPGTAPK(5)	Y	20220625_TRX_3_3.52893.52893.4.0.dta	157	1511.62	96	22	228.654	EAEYKDWTIEQITR	1781.87		26	0	0	6	2	69.226	LNIDZNPGTAPK	1770.88		22	8	41.6205	6	3	112.353
replicate 3	MIAPILDEIADEYQGKLTVAK(16)-LNIDUNPGTAPK(5)	K	20220625_TRX_3_3.67658.67658.4.1.dta	440	2095.44	124	20	116.866	MIAPILDEIADEYQGKLTVAK	2318.23		40	1	62.7805	6	0	0	LNIDZNPGTAPK	1770.88		22	2	8.00044	6	2	111.065
replicate 3	GNVEYWVALIQPGK(5)-LNIDUNPGTAPK(5)	Y	20220625_TRX_3_3.58188.58188.4.1.dta	122	1215.5	96	21	439.698	GNVEYWVALIQPGK	1573.84		26	0	0	6	0	0	LNIDZNPGTAPK	1770.88		22	0	0	6	1	12.2578
replicate 3	LTGKEVLIIGTQGGIR(4)-LNIDUNPGTAPK(5)	K	20220625_TRX_3_3.54365.54365.4.0.dta	223	1567.74	104	26	268.029	LTGKEVLIIGTQGGIR	1654.98		30	3	7.19981	6	1	41.6107	LNIDZNPGTAPK	1770.88		22	9	36.307	6	3	100.186
replicate 3	ANEAYLQGQLGNPK(5)-LNIDUNPGTAPK(5)	Y	20220625_TRX_3_3.42923.42923.4.0.dta	299	1687.19	96	24	389.457	ANEAYLQGQLGNPK	1502.76		26	2	5.69686	6	0	0	LNIDZNPGTAPK	1770.88		22	4	15.0533	6	2	19.614
replicate 3	WFNESKGFGFITPEDGSK(6)-LNIDUNPGTAPK(5)	K	20220625_TRX_3_3.55430.55430.4.2.dta	485	1211.89	112	27	156.567	WFNESKGFGFITPEDGSK	2045.96		34	12	22.0419	6	3	56.6218	LNIDZNPGTAPK	1770.88		22	14	46.8916	6	5	110.306
replicate 3	AAQYVASHPGEVCPAKWK(16)-LNIDUNPGTAPK(5)	K	20220625_TRX_3_3.38546.38546.4.0.dta	381	1737.31	112	26	129.84	AAQYVASHPGEVCPAKWK	1998.99	13,Carbamidomethyl[C];	34	7	7.45521	6	2	82.194	LNIDZNPGTAPK	1770.88		22	12	37.492	6	4	137.77
replicate 3	HEPELGLASGTDGLKLTR(15)-LNIDUNPGTAPK(5)	K	20220625_TRX_3_3.47775.47775.4.1.dta	361	1095.96	112	28	103.115	HEPELGLASGTDGLKLTR	1894		34	4	2.58623	6	3	101.866	LNIDZNPGTAPK	1770.88		22	13	29.17	6	3	101.917
replicate 3	AGVDVLGISTDKPEKLSR(12)-LNIDUNPGTAPK(5)	K	20220625_TRX_3_3.48752.48752.4.1.dta	273	2174.99	112	23	244.408	AGVDVLGISTDKPEKLSR	1885.04		34	5	7.1093	6	3	149.434	LNIDZNPGTAPK	1770.88		22	10	34.065	6	4	185.749
replicate 3	DLKNWSLVSTPLDR(3)-LNIDUNPGTAPK(5)	K	20220625_TRX_3_3.56903.56903.4.2.dta	251	1132.83	96	25	204.795	DLKNWSLVSTPLDR	1643.88		26	4	3.74465	6	2	15.3757	LNIDZNPGTAPK	1770.88		22	13	33.4053	6	4	88.9487
replicate 3	YSQNAPLDMYK(1)-LNIDUNPGTAPK(5)	Y	20220625_TRX_3_3.44880.44880.4.1.dta	290	1300.43	84	24	364.428	YSQNAPLDMYK	1329.61		20	1	2.03582	6	1	1.33764	LNIDZNPGTAPK	1770.88		22	2	5.76813	6	2	9.05538
replicate 3	AAAMANKELQTIPK(7)-LNIDUNPGTAPK(5)	K	20220625_TRX_3_3.42737.42737.4.0.dta	277	1584.04	96	24	229.36	AAAMANKELQTIPK	1485.81		26	3	23.8112	6	2	60.2039	LNIDZNPGTAPK	1770.88		22	13	63.9352	6	4	117.038
replicate 3	DPEASENDKYVALQFLR(9)-LNIDUNPGTAPK(5)	K	20220625_TRX_3_3.53458.53458.4.0.dta	406	3154.87	108	26	391.829	DPEASENDKYVALQFLR	1994.98		32	1	1.87324	6	1	2.88677	LNIDZNPGTAPK	1770.88		22	3	16.0827	6	1	6.30145
replicate 3	EKINPAGAPTYVPGEYK(2)-LNIDUNPGTAPK(5)	K	20220625_TRX_3_3.45520.45520.4.0.dta	203	1918.97	108	24	351.888	EKINPAGAPTYVPGEYK	1833.94		32	2	11.3198	6	2	64.2581	LNIDZNPGTAPK	1770.88		22	9	43.0416	6	4	132.335
replicate 3	KIKAAQYVASHPGEVCPAK(1)-LNIDUNPGTAPK(5)	K	20220625_TRX_3_3.32795.32795.6.1.dta	303	3504.62	116	13	389.938	KIKAAQYVASHPGEVCPAK	2054.09	16,Carbamidomethyl[C];	36	1	30.9259	10	2	41.7724	LNIDZNPGTAPK	1770.88		22	9	121.978	10	2	73.9521
replicate 3	SCEKAGVLAEVR(4)-LNIDUNPGTAPK(5)	K	20220625_TRX_3_3.45247.45247.4.0.dta	149	1531.33	88	23	266.338	SCEKAGVLAEVR	1318.68	2,Carbamidomethyl[C];	22	0	0	6	2	87.8979	LNIDZNPGTAPK	1770.88		22	10	76.543	6	3	115.248
replicate 3	NGEFIEITEKDTEGR(10)-LNIDUNPGTAPK(5)	K	20220625_TRX_3_3.49061.49061.4.0.dta	376	1439.22	100	23	183.546	NGEFIEITEKDTEGR	1737.83		28	3	8.39589	6	3	41.1893	LNIDZNPGTAPK	1770.88		22	13	46.8134	6	4	117.091
replicate 3	KCPSPVWMVK(1)-LNIDUNPGTAPK(5)	K	20220625_TRX_3_3.47891.47891.4.0.dta	494	3092.9	80	21	533.023	KCPSPVWMVK	1231.63	2,Carbamidomethyl[C];	18	6	38.6683	6	2	13.3871	LNIDZNPGTAPK	1770.88		22	16	106.799	6	4	92.3943
replicate 3	DICLIPASAHGTNPASAHMAGMQVVVVACDK(10)-LNIDUNPGTAPK(5)	H	20220625_TRX_3_3.56767.56767.5.0.dta	222	2634.83	164	13	178.773	DICLIPASAHGTNPASAHMAGMQVVVVACDK	3220.54	3,Carbamidomethyl[C];29,Carbamidomethyl[C];	60	5	116.23	8	1	52.0896	LNIDZNPGTAPK	1770.88		22	5	21.7108	8	2	96.7607
replicate 3	FESEVYILSK(6)-LNIDUNPGTAPK(5)	Y	20220625_TRX_3_3.49801.49801.3.0.dta	240	1340.72	80	26	237.223	FESEVYILSK	1214.63		18	0	0	4	0	0	LNIDZNPGTAPK	1770.88		22	1	2.06107	4	1	5.47562
replicate 3	HLVSPADALPGR(1)-LNIDUNPGTAPK(5)	H	20220625_TRX_3_3.48643.48643.4.0.dta	265	2033.71	88	20	336.938	HLVSPADALPGR	1232.67		22	7	80.0743	6	3	190.32	LNIDZNPGTAPK	1770.88		22	8	40.6666	6	4	45.873
replicate 3	GCHTVAALKAETK(9)-LNIDUNPGTAPK(5)	K	20220625_TRX_3_3.35819.35819.4.0.dta	171	1382.34	92	17	240.404	GCHTVAALKAETK	1385.72	2,Carbamidomethyl[C];	24	2	7.54249	6	1	100	LNIDZNPGTAPK	1770.88		22	10	58.1736	6	2	89.8335
replicate 3	SFMGKTYDGIHR(5)-LNIDUNPGTAPK(5)	K	20220625_TRX_3_3.40941.40941.5.0.dta	257	1028.26	88	22	148.107	SFMGKTYDGIHR	1411.68		22	2	1.73114	8	2	53.8938	LNIDZNPGTAPK	1770.88		22	7	29.2782	8	3	21.8961
replicate 3	MDAAQLTEEGYYSVFGKSGAR(12)-LNIDUNPGTAPK(5)	Y	20220625_TRX_3_3.56309.56309.4.0.dta	378	1154	124	26	105.577	MDAAQLTEEGYYSVFGKSGAR	2280.06		40	1	0.562434	6	1	42.1481	LNIDZNPGTAPK	1770.88		22	13	33.1577	6	4	124.792
replicate 3	YVALQFLR(1)-LNIDUNPGTAPK(5)	Y	20220625_TRX_3_3.54295.54295.4.0.dta	361	2251.1	72	27	680.09	YVALQFLR	1009.58		14	1	1.5285	6	0	0	LNIDZNPGTAPK	1770.88		22	5	32.3274	6	1	3.75435
replicate 3	VVAVTACPTGVAHTFMAAEAIETEAK(13)-LNIDUNPGTAPK(5)	H	20220625_TRX_3_3.58497.58497.4.0.dta	163	834.606	144	21	64.2213	VVAVTACPTGVAHTFMAAEAIETEAK	2674.32	7,Carbamidomethyl[C];	50	10	25.6684	6	2	77.5722	LNIDZNPGTAPK	1770.88		22	5	12.0491	6	2	47.9933
replicate 3	YAGVGDIIK(1)-LNIDUNPGTAPK(5)	Y	20220625_TRX_3_3.49780.49780.4.1.dta	334	1727.75	76	23	508.071	YAGVGDIIK	935.52		16	0	0	6	1	2.41826	LNIDZNPGTAPK	1770.88		22	1	2.64881	6	0	0
replicate 3	EGEATLAPSLDLVGKI(15)-LNIDUNPGTAPK(5)	K	20220625_TRX_3_3.62090.62090.3.0.dta	384	1195.42	104	24	90.2985	EGEATLAPSLDLVGKI	1612.88		30	5	9.14622	4	1	34.7876	LNIDZNPGTAPK	1770.88		22	12	40.4056	4	4	176.454
replicate 3	ITIKASSGLNEDEIQK(4)-LNIDUNPGTAPK(5)	K	20220625_TRX_3_3.43638.43638.4.2.dta	395	1509.03	104	22	142.106	ITIKASSGLNEDEIQK	1745.93		30	3	3.14104	6	2	21.9924	LNIDZNPGTAPK	1770.88		22	11	34.6209	6	3	72.4754
replicate 3	SAGTYVQIVAR(5)-LNIDUNPGTAPK(5)	Y	20220625_TRX_3_3.46903.46903.4.0.dta	223	2055.95	84	23	673.906	SAGTYVQIVAR	1164.64		20	1	10.7331	6	0	0	LNIDZNPGTAPK	1770.88		22	1	2.6228	6	0	0
replicate 3	QQLTEAAPPLPVVSVPHMR(17)-LNIDUNPGTAPK(5)	H	20220625_TRX_3_3.56981.56981.4.1.dta	348	3500.84	116	30	394.758	QQLTEAAPPLPVVSVPHMR	2070.12		36	13	257.952	6	2	102.356	LNIDZNPGTAPK	1770.88		22	6	34.527	6	3	116.04
replicate 3	GYQAGIAGR(2)-LNIDUNPGTAPK(5)	Y	20220625_TRX_3_3.39067.39067.4.0.dta	332	1351.47	76	24	519.455	GYQAGIAGR	892.463		16	0	0	6	1	2.94156	LNIDZNPGTAPK	1770.88		22	0	0	6	0	0
replicate 3	YFQGKAVVESIQR(5)-LNIDUNPGTAPK(5)	K	20220625_TRX_3_3.47109.47109.4.0.dta	207	1514.58	92	22	239.415	YFQGKAVVESIQR	1524.82		24	2	6.79571	6	2	71.9103	LNIDZNPGTAPK	1770.88		22	11	48.2719	6	3	114.319
replicate 3	TGKQLPCPAELLR(3)-LNIDUNPGTAPK(5)	K	20220625_TRX_3_3.54463.54463.4.2.dta	300	1761.12	92	19	181.008	TGKQLPCPAELLR	1482.81	7,Carbamidomethyl[C];	24	4	12.3953	6	2	82.1321	LNIDZNPGTAPK	1770.88		22	12	68.5878	6	4	96.6243
replicate 3	DHPIYYAGPAKTPEGYASGSLGPTTAGR(11)-LNIDUNPGTAPK(5)	K	20220625_TRX_3_3.45100.45100.4.0.dta	143	885.272	152	20	63.8242	DHPIYYAGPAKTPEGYASGSLGPTTAGR	2834.37		54	1	1.04784	6	2	33.5331	LNIDZNPGTAPK	1770.88		22	8	16.6735	6	3	93.9638
replicate 3	KFTALGPYIR(1)-LNIDUNPGTAPK(5)	K	20220625_TRX_3_3.50823.50823.4.0.dta	292	1984.9	80	22	434.465	KFTALGPYIR	1165.67		18	2	16.268	6	3	29.4123	LNIDZNPGTAPK	1770.88		22	12	89.4842	6	3	116.519
replicate 3	IIGVSKDAAGNTALR(6)-LNIDUNPGTAPK(5)	K	20220625_TRX_3_3.44750.44750.4.0.dta	366	1258.25	100	25	159.254	IIGVSKDAAGNTALR	1485.84		28	4	3.59669	6	2	97.8832	LNIDZNPGTAPK	1770.88		22	15	50.6067	6	4	110.153
replicate 3	WFNESKGFGFITPADGSK(6)-LNIDUNPGTAPK(5)	K	20220625_TRX_3_3.55478.55478.4.0.dta	369	2005.33	112	27	206.57	WFNESKGFGFITPADGSK	1987.95		34	7	23.8094	6	3	64.2395	LNIDZNPGTAPK	1770.88		22	9	55.6598	6	3	115.231
replicate 3	NLFCSCVPISEYQ(12)-LNIDUNPGTAPK(5)	Y	20220625_TRX_3_3.56163.56163.3.0.dta	285	1234.16	92	22	272.178	NLFCSCVPISEYQ	1616.71	4,Carbamidomethyl[C];6,Carbamidomethyl[C];	24	1	1.78186	4	0	0	LNIDZNPGTAPK	1770.88		22	4	8.80456	4	3	9.84064
replicate 3	MDAAQLTEEGYYSVFGKSGAR(11)-LNIDUNPGTAPK(5)	Y	20220625_TRX_3_3.56243.56243.4.0.dta	369	1170.36	124	27	109.797	MDAAQLTEEGYYSVFGKSGAR	2280.06		40	2	2.31676	6	1	27.4585	LNIDZNPGTAPK	1770.88		22	12	25.4459	6	3	96.4037
replicate 3	RAELKAIISDVNASDEDR(5)-LNIDUNPGTAPK(5)	K	20220625_TRX_3_3.49320.49320.5.0.dta	234	1391.56	112	25	235.252	RAELKAIISDVNASDEDR	2002.02		34	1	9.26959	8	2	9.11312	LNIDZNPGTAPK	1770.88		22	8	32.7735	8	4	100.872
replicate 3	GLIAEHQGELWVASPLK(6)-LNIDUNPGTAPK(5)	H	20220625_TRX_3_3.55754.55754.4.0.dta	177	991.687	108	14	94.8229	GLIAEHQGELWVASPLK	1848		32	6	15.096	6	1	95.1291	LNIDZNPGTAPK	1770.88		22	5	14.971	6	2	28.2283
replicate 3	SLPMLQVALDNQTMDSAYETTR(18)-LNIDUNPGTAPK(5)	Y	20220625_TRX_3_3.58165.58165.4.1.dta	196	2026.9	128	25	229.026	SLPMLQVALDNQTMDSAYETTR	2484.17		42	0	0	6	0	0	LNIDZNPGTAPK	1770.88		22	0	0	6	3	26.2166
replicate 3	NAIAAVKAVNAAR(7)-LNIDUNPGTAPK(5)	K	20220625_TRX_3_3.43413.43413.4.0.dta	243	1061.36	92	21	172.897	NAIAAVKAVNAAR	1268.74		24	3	30.7882	6	2	31.6522	LNIDZNPGTAPK	1770.88		22	11	37.8513	6	4	112.918
replicate 3	GKMQPGITLR(2)-LNIDUNPGTAPK(5)	K	20220625_TRX_3_3.44525.44525.4.0.dta	196	1466.21	80	19	341.312	GKMQPGITLR	1100.62		18	3	6.10202	6	2	66.2536	LNIDZNPGTAPK	1770.88		22	9	64.8119	6	5	102.963
replicate 3	SEALKILNNIR(5)-LNIDUNPGTAPK(5)	K	20220625_TRX_3_3.51122.51122.4.0.dta	309	1687.37	84	22	342.828	SEALKILNNIR	1270.75		20	6	13.2488	6	2	119.414	LNIDZNPGTAPK	1770.88		22	15	79.1187	6	4	118.25
replicate 3	EYGIKNLEVMVK(5)-LNIDUNPGTAPK(5)	K	20220625_TRX_3_3.53169.53169.4.1.dta	233	1841.39	88	20	244.846	EYGIKNLEVMVK	1422.77		22	3	19.334	6	2	96.647	LNIDZNPGTAPK	1770.88		22	11	83.111	6	3	119.276
replicate 3	NLEVMVKGPGPGR(7)-LNIDUNPGTAPK(5)	K	20220625_TRX_3_3.46668.46668.4.0.dta	230	1310.5	92	20	203.426	NLEVMVKGPGPGR	1353.73		24	0	0	6	2	47.0499	LNIDZNPGTAPK	1770.88		22	11	44.9429	6	4	98.1059
replicate 3	YAQEHHLSPVHQSGR(1)-LNIDUNPGTAPK(5)	Y	20220625_TRX_3_3.29948.29948.6.1.dta	219	2039.32	100	27	503.27	YAQEHHLSPVHQSGR	1745.85		28	10	48.0952	10	1	50.4653	LNIDZNPGTAPK	1770.88		22	1	8.71081	10	0	0
replicate 3	LVGAPPGYVGYEEGGYLTEAVR(8)-LNIDUNPGTAPK(5)	Y	20220625_TRX_3_3.53140.53140.4.1.dta	272	610.827	128	25	56.5118	LVGAPPGYVGYEEGGYLTEAVR	2297.14		42	3	1.85594	6	0	0	LNIDZNPGTAPK	1770.88		22	0	0	6	2	2.82155
replicate 3	KAGVDVLGISTDKPEK(1)-LNIDUNPGTAPK(5)	K	20220625_TRX_3_3.45586.45586.4.0.dta	158	1284.55	104	24	193.096	KAGVDVLGISTDKPEK	1656.92		30	4	34.8436	6	2	69.0826	LNIDZNPGTAPK	1770.88		22	8	33.9652	6	3	112.491
replicate 3	GIIKVGEEVEIVGIK(4)-LNIDUNPGTAPK(5)	K	20220625_TRX_3_3.54423.54423.4.0.dta	170	1203.13	100	19	202.886	GIIKVGEEVEIVGIK	1582.94		28	1	5.68167	6	2	53.973	LNIDZNPGTAPK	1770.88		22	10	53.5784	6	4	115.113
replicate 3	FESEVYILSKDEGGR(10)-LNIDUNPGTAPK(5)	K	20220625_TRX_3_3.51120.51120.4.0.dta	329	1206.36	100	24	131.473	FESEVYILSKDEGGR	1728.84		28	2	2.49812	6	2	52.8533	LNIDZNPGTAPK	1770.88		22	13	49.6233	6	4	115.37
replicate 3	YLPAQPGK(1)-LNIDUNPGTAPK(5)	Y	20220625_TRX_3_3.38469.38469.4.0.dta	233	1757.62	72	18	601.892	YLPAQPGK	873.483		14	0	0	6	0	0	LNIDZNPGTAPK	1770.88		22	0	0	6	1	2.84741
replicate 3	ATDESKELFEGR(6)-LNIDUNPGTAPK(5)	K	20220625_TRX_3_3.44081.44081.4.0.dta	189	1178.51	88	18	205.211	ATDESKELFEGR	1381.66		22	0	0	6	2	37.3613	LNIDZNPGTAPK	1770.88		22	12	71.3713	6	4	116.24
replicate 3	KGLGIGGTK(1)-LNIDUNPGTAPK(5)	K	20220625_TRX_3_3.41582.41582.4.1.dta	332	1036.47	76	20	186.605	KGLGIGGTK	830.509		16	2	6.27192	6	3	17.4104	LNIDZNPGTAPK	1770.88		22	13	46.7182	6	4	42.5378
replicate 3	GKGNVEYWVALIQPGK(2)-LNIDUNPGTAPK(5)	K	20220625_TRX_3_3.58558.58558.4.3.dta	145	1547.52	104	19	282.936	GKGNVEYWVALIQPGK	1758.95		30	1	5.86867	6	1	11.3652	LNIDZNPGTAPK	1770.88		22	8	55.4796	6	4	126.722
replicate 3	LDYDSALNIR(3)-LNIDUNPGTAPK(5)	Y	20220625_TRX_3_3.51228.51228.4.1.dta	269	2810.84	80	21	430.484	LDYDSALNIR	1179.6		18	1	5.45022	6	0	0	LNIDZNPGTAPK	1770.88		22	1	5.69044	6	2	16.5145
replicate 3	ILELAGFLDSYIPEPER(11)-LNIDUNPGTAPK(5)	Y	20220625_TRX_3_3.65931.65931.4.1.dta	194	2713.62	108	17	424.185	ILELAGFLDSYIPEPER	1962.02		32	0	0	6	0	0	LNIDZNPGTAPK	1770.88		22	1	7.22619	6	0	0
replicate 3	FGGNEKQALELPR(6)-LNIDUNPGTAPK(5)	K	20220625_TRX_3_3.47200.47200.4.3.dta	266	983.928	92	21	119.937	FGGNEKQALELPR	1458.77		24	2	1.74838	6	2	103.991	LNIDZNPGTAPK	1770.88		22	12	36.0651	6	4	64.4937
replicate 3	VGEEVEIVGIKETQK(11)-LNIDUNPGTAPK(5)	K	20220625_TRX_3_3.49428.49428.4.1.dta	205	1043.72	100	19	107.782	VGEEVEIVGIKETQK	1657.9		28	3	5.98334	6	1	61.9149	LNIDZNPGTAPK	1770.88		22	12	43.151	6	3	113.453
replicate 3	YLNFNQLSQYTEK(10)-LNIDUNPGTAPK(5)	Y	20220625_TRX_3_3.52643.52643.3.0.dta	135	1411.97	92	19	204.242	YLNFNQLSQYTEK	1647.8		24	0	0	4	0	0	LNIDZNPGTAPK	1770.88		22	2	9.12131	4	2	29.334
replicate 3	KSGVLTGLPDAYGR(1)-LNIDUNPGTAPK(5)	K	20220625_TRX_3_3.49585.49585.4.1.dta	211	2075.88	96	17	231.536	KSGVLTGLPDAYGR	1433.77		26	1	16.4684	6	1	4.7163	LNIDZNPGTAPK	1770.88		22	6	73.7778	6	4	74.4961
replicate 3	GAEQIYIPVLIKK(12)-LNIDUNPGTAPK(5)	K	20220625_TRX_3_3.57022.57022.4.1.dta	257	1240.86	92	18	156.276	GAEQIYIPVLIKK	1471.89		24	4	11.6846	6	1	11.3503	LNIDZNPGTAPK	1770.88		22	11	43.3173	6	3	129.857
replicate 3	HMVHELVSNLR(1)-LNIDUNPGTAPK(5)	H	20220625_TRX_3_3.47258.47258.4.1.dta	176	654.773	84	20	87.1423	HMVHELVSNLR	1334.7		20	5	14.1485	6	2	104.218	LNIDZNPGTAPK	1770.88		22	5	9.93808	6	2	17.8785
replicate 3	QAGLGGEIICYVA(11)-LNIDUNPGTAPK(5)	Y	20220625_TRX_3_3.57349.57349.3.0.dta	206	2419.59	92	19	415.723	QAGLGGEIICYVA	1350.67	10,Carbamidomethyl[C];	24	1	3.54898	4	0	0	LNIDZNPGTAPK	1770.88		22	0	0	4	2	29.6501
replicate 3	VGDIVIFNDGYGVK(11)-LNIDUNPGTAPK(5)	Y	20220625_TRX_3_3.54331.54331.4.0.dta	681	3198.27	96	26	502.309	VGDIVIFNDGYGVK	1495.78		26	3	4.47427	6	0	0	LNIDZNPGTAPK	1770.88		22	2	2.32058	6	1	1.7552
replicate 3	SKATNLLYTR(2)-LNIDUNPGTAPK(5)	K	20220625_TRX_3_3.44692.44692.4.5.dta	264	1735.96	80	22	325.437	SKATNLLYTR	1166.65		18	1	2.26963	6	3	77.0071	LNIDZNPGTAPK	1770.88		22	15	101.619	6	4	128.768
replicate 3	AEAEQTLAALTEKAR(13)-LNIDUNPGTAPK(5)	K	20220625_TRX_3_3.53227.53227.4.0.dta	199	1272.54	100	18	134.526	AEAEQTLAALTEKAR	1601.85		28	0	0	6	1	35.2309	LNIDZNPGTAPK	1770.88		22	8	32.4679	6	3	125.682
replicate 3	VPDIHNVALMEDR(5)-LNIDUNPGTAPK(5)	H	20220625_TRX_3_3.52464.52464.4.0.dta	316	751.794	92	19	75.8935	VPDIHNVALMEDR	1508.75		24	15	39.0124	6	3	105.93	LNIDZNPGTAPK	1770.88		22	11	16.7968	6	2	20.2254
replicate 3	TPPAAVLLKK(9)-LNIDUNPGTAPK(5)	K	20220625_TRX_3_3.47342.47342.3.0.dta	352	1255.15	80	19	132.414	TPPAAVLLKK	1037.67		18	3	6.18696	4	3	59.7591	LNIDZNPGTAPK	1770.88		22	14	44.5271	4	4	141.241
replicate 3	AVAHPELFLSEAK(4)-LNIDUNPGTAPK(5)	H	20220625_TRX_3_3.52055.52055.4.0.dta	414	811.953	92	22	96.4473	AVAHPELFLSEAK	1411.76		24	14	30.6348	6	4	116.313	LNIDZNPGTAPK	1770.88		22	9	15.1947	6	3	22.3053
replicate 3	KDILEVICK(1)-LNIDUNPGTAPK(5)	K	20220625_TRX_3_3.53676.53676.4.2.dta	341	1941.04	76	11	190.903	KDILEVICK	1117.63	8,Carbamidomethyl[C];	16	8	39.1538	6	3	87.6741	LNIDZNPGTAPK	1770.88		22	15	109.252	6	5	135.768
replicate 3	TQQIEELQKEWTQPR(9)-LNIDUNPGTAPK(5)	K	20220625_TRX_3_3.45394.45394.4.1.dta	236	681.634	100	22	53.094	TQQIEELQKEWTQPR	1913.97		28	0	0	6	1	21.25	LNIDZNPGTAPK	1770.88		22	12	13.7239	6	3	44.4683
replicate 3	PVDVNTHHTLPDFIMNR(7)-LNIDUNPGTAPK(5)	H	20220625_TRX_3_3.52984.52984.5.0.dta	358	1834.26	108	24	175.799	PVDVNTHHTLPDFIMNR	2005.99		32	16	143.66	8	4	158.792	LNIDZNPGTAPK	1770.88		22	6	23.6856	8	3	22.8648
replicate 3	MLEDQNLISAHGK(11)-LNIDUNPGTAPK(5)	H	20220625_TRX_3_3.47144.47144.4.3.dta	225	2323.93	92	17	249.478	MLEDQNLISAHGK	1455.73		24	12	128.711	6	3	125.261	LNIDZNPGTAPK	1770.88		22	7	47.2953	6	2	115.959
replicate 3	MIAPILDEIADEYQGK(13)-LNIDUNPGTAPK(5)	Y	20220625_TRX_3_3.62212.62212.3.0.dta	230	2387.66	104	30	379.323	MIAPILDEIADEYQGK	1805.9		30	1	2.73127	4	0	0	LNIDZNPGTAPK	1770.88		22	1	3.81096	4	0	0
replicate 3	VVEKLPAIADK(4)-LNIDUNPGTAPK(5)	K	20220625_TRX_3_3.46946.46946.4.0.dta	333	2159.31	84	21	426.951	VVEKLPAIADK	1182.71		20	5	24.6557	6	2	46.394	LNIDZNPGTAPK	1770.88		22	15	110.275	6	4	119.066
replicate 3	NVYIKEAFDTGVR(5)-LNIDUNPGTAPK(5)	K	20220625_TRX_3_3.50641.50641.4.0.dta	270	1740.62	92	21	246.744	NVYIKEAFDTGVR	1511.79		24	2	31.6728	6	2	30.392	LNIDZNPGTAPK	1770.88		22	8	48.1972	6	4	121.988
replicate 3	GADKQVIGQVAADLR(4)-LNIDUNPGTAPK(5)	K	20220625_TRX_3_3.51997.51997.4.0.dta	346	1524.07	100	26	291.153	GADKQVIGQVAADLR	1540.84		28	5	9.90469	6	2	59.2636	LNIDZNPGTAPK	1770.88		22	9	31.4476	6	4	112.677
replicate 3	ELCQNHNIPVELIQCR(6)-LNIDUNPGTAPK(5)	H	20220625_TRX_3_3.52950.52950.4.0.dta	469	898.834	104	13	46.7537	ELCQNHNIPVELIQCR	2022.98	3,Carbamidomethyl[C];15,Carbamidomethyl[C];	30	14	26.6181	6	2	101.618	LNIDZNPGTAPK	1770.88		22	13	13.281	6	2	32.2637
replicate 3	GLIAEHQGELWVASPLKK(17)-LNIDUNPGTAPK(5)	K	20220625_TRX_3_3.51839.51839.4.2.dta	284	1725.1	112	20	134.248	GLIAEHQGELWVASPLKK	1976.1		34	0	0	6	1	77.8532	LNIDZNPGTAPK	1770.88		22	10	28.3372	6	3	86.0903
replicate 3	VKDGVVQLR(2)-LNIDUNPGTAPK(5)	K	20220625_TRX_3_3.42702.42702.4.1.dta	171	2208.46	76	17	471.415	VKDGVVQLR	1013.61		16	1	3.36342	6	2	97.9457	LNIDZNPGTAPK	1770.88		22	9	99.6218	6	3	65.6696
replicate 3	AAGKLLDAHK(4)-LNIDUNPGTAPK(5)	K	20220625_TRX_3_3.36109.36109.5.0.dta	271	1191.39	80	18	212.755	AAGKLLDAHK	1023.59		18	4	6.67977	8	3	108.63	LNIDZNPGTAPK	1770.88		22	8	50.7988	8	3	29.1777
replicate 3	EFYEKPTTER(5)-LNIDUNPGTAPK(5)	K	20220625_TRX_3_3.38946.38946.4.0.dta	243	1842.19	80	20	298.584	EFYEKPTTER	1299.62		18	3	5.3604	6	2	91.2907	LNIDZNPGTAPK	1770.88		22	12	83.5187	6	4	128.695
replicate 3	NLTDYGAFVDLGGVDGLLHITDMAWK(5)-LNIDUNPGTAPK(5)	Y	20220625_TRX_3_3.67085.67085.4.0.dta	511	1258.99	144	42	185.818	NLTDYGAFVDLGGVDGLLHITDMAWK	2821.39		50	1	0.62261	6	0	0	LNIDZNPGTAPK	1770.88		22	3	3.55106	6	2	2.08441
replicate 3	KHITAGAK(2)-LNIDUNPGTAPK(5)	H	20220625_TRX_3_3.29369.29369.4.0.dta	274	1166.5	72	19	192.442	KHITAGAK	825.494		14	3	7.28125	6	2	26.3908	LNIDZNPGTAPK	1770.88		22	11	43.9851	6	2	30.8446
replicate 3	KYDIPVVMDSAR(2)-LNIDUNPGTAPK(5)	Y	20220625_TRX_3_3.50764.50764.4.3.dta	177	2312.61	88	21	394.771	KYDIPVVMDSAR	1393.71		22	1	8.74868	6	1	6.57845	LNIDZNPGTAPK	1770.88		22	6	75.7651	6	4	117.102
replicate 3	MVVTLIHPIAMDDGLR(7)-LNIDUNPGTAPK(5)	H	20220625_TRX_3_3.58854.58854.4.0.dta	181	1075.28	104	20	120.769	MVVTLIHPIAMDDGLR	1780.94		30	8	45.6504	6	1	100	LNIDZNPGTAPK	1770.88		22	3	8.67898	6	2	40.1993
replicate 3	PLVPLLKEAADELTPER(7)-LNIDUNPGTAPK(5)	K	20220625_TRX_3_3.60955.60955.4.0.dta	127	1553.34	108	15	194.105	PLVPLLKEAADELTPER	1891.05		32	0	0	6	1	60.8712	LNIDZNPGTAPK	1770.88		22	4	26.1974	6	3	116.361
replicate 3	EAEGQDFQLYPGELGK(10)-LNIDUNPGTAPK(5)	Y	20220625_TRX_3_3.51626.51626.4.0.dta	157	1551.93	104	20	339.83	EAEGQDFQLYPGELGK	1780.84		30	1	4.07119	6	1	6.58343	LNIDZNPGTAPK	1770.88		22	1	6.30531	6	2	26.9546
replicate 3	ANEAYLQGQLGNPKGEDQPNKK(14)-LNIDUNPGTAPK(5)	K	20220625_TRX_3_3.39164.39164.4.0.dta	155	1097.75	128	18	74.7522	ANEAYLQGQLGNPKGEDQPNKK	2399.19		42	1	2.73659	6	2	87.7982	LNIDZNPGTAPK	1770.88		22	8	23.6546	6	3	105.933
replicate 3	VGALSKGQLK(6)-LNIDUNPGTAPK(5)	K	20220625_TRX_3_3.40301.40301.3.0.dta	188	859.254	80	15	60.8253	VGALSKGQLK	1000.61		18	4	13.2014	4	3	58.5062	LNIDZNPGTAPK	1770.88		22	11	34.9981	4	3	101
replicate 3	TIYQYLQK(3)-LNIDUNPGTAPK(5)	Y	20220625_TRX_3_3.46950.46950.4.0.dta	229	2518.67	72	18	488.625	TIYQYLQK	1056.57		14	0	0	6	0	0	LNIDZNPGTAPK	1770.88		22	3	17.9016	6	0	0
replicate 3	KLQLVGVGYR(1)-LNIDUNPGTAPK(5)	K	20220625_TRX_3_3.48222.48222.4.0.dta	239	1712.73	80	20	315.894	KLQLVGVGYR	1132.68		18	1	6.8818	6	2	32.2073	LNIDZNPGTAPK	1770.88		22	11	63.1764	6	4	120.602
replicate 3	NYLTEHPEATDPR(2)-LNIDUNPGTAPK(5)	Y	20220625_TRX_3_3.40460.40460.4.1.dta	204	1018.94	92	18	199.026	NYLTEHPEATDPR	1542.72		24	7	71.8934	6	2	69.3263	LNIDZNPGTAPK	1770.88		22	6	15.019	6	2	32.4634
replicate 3	GNVKWFNESK(4)-LNIDUNPGTAPK(5)	K	20220625_TRX_3_3.44267.44267.4.0.dta	190	2237.49	80	18	416.564	GNVKWFNESK	1208.61		18	3	15.6525	6	2	136.944	LNIDZNPGTAPK	1770.88		22	9	132.07	6	3	143.174
replicate 3	YWNNVNPAEIYQR(11)-LNIDUNPGTAPK(5)	Y	20220625_TRX_3_3.51911.51911.4.0.dta	316	828.836	92	25	91.5199	YWNNVNPAEIYQR	1666.8		24	1	35.5267	6	0	0	LNIDZNPGTAPK	1770.88		22	7	19.0965	6	2	106.538
replicate 3	NYITESGK(2)-LNIDUNPGTAPK(5)	Y	20220625_TRX_3_3.38647.38647.3.0.dta	525	1198.86	72	31	241.465	NYITESGK	911.447		14	0	0	4	1	2.16541	LNIDZNPGTAPK	1770.88		22	2	4.57679	4	0	0
replicate 3	AWHSSSETIAKIK(11)-LNIDUNPGTAPK(5)	K	20220625_TRX_3_3.37663.37663.5.0.dta	811	3028.79	92	27	473.304	AWHSSSETIAKIK	1457.77		24	6	9.78708	8	3	49.7459	LNIDZNPGTAPK	1770.88		22	15	58.4408	8	2	12.4598
replicate 3	SAGGIVLTGSAAAKSTR(14)-LNIDUNPGTAPK(5)	K	20220625_TRX_3_3.42929.42929.4.0.dta	201	1065.7	108	19	121.351	SAGGIVLTGSAAAKSTR	1546.85		32	0	0	6	1	30.1213	LNIDZNPGTAPK	1770.88		22	10	33.8578	6	3	114.705
replicate 3	TLLAKAIAGEAK(5)-LNIDUNPGTAPK(5)	K	20220625_TRX_3_3.48937.48937.3.1.dta	204	879.47	88	19	75.1769	TLLAKAIAGEAK	1185.72		22	7	16.7339	4	2	81.9091	LNIDZNPGTAPK	1770.88		22	13	38.1899	4	3	114.8
replicate 3	FCSMKISQEVR(5)-LNIDUNPGTAPK(5)	K	20220625_TRX_3_3.42391.42391.4.0.dta	235	1344.67	84	18	171.823	FCSMKISQEVR	1384.67	2,Carbamidomethyl[C];	20	1	1.79993	6	2	109.7	LNIDZNPGTAPK	1770.88		22	11	57.0663	6	3	87.0609
replicate 3	YSIGQPFVYPR(9)-LNIDUNPGTAPK(5)	Y	20220625_TRX_3_3.51748.51748.3.0.dta	191	978.279	84	24	174.846	YSIGQPFVYPR	1326.68		20	0	0	4	0	0	LNIDZNPGTAPK	1770.88		22	3	5.2616	4	3	28.8973
replicate 3	VGDIVIFNDGYGVKSEK(11)-LNIDUNPGTAPK(5)	Y	20220625_TRX_3_3.52451.52451.4.1.dta	339	1134.81	108	21	142.104	VGDIVIFNDGYGVKSEK	1839.95		32	2	1.63534	6	1	14.8953	LNIDZNPGTAPK	1770.88		22	12	34.2871	6	3	119.671
replicate 3	GITINTSHVEYDTPTR(8)-LNIDUNPGTAPK(5)	H	20220625_TRX_3_3.46308.46308.4.0.dta	254	913.523	104	19	77.5785	GITINTSHVEYDTPTR	1803.89		30	14	33.2514	6	3	100.592	LNIDZNPGTAPK	1770.88		22	7	10.3865	6	2	28.4108
replicate 3	HPELTDMVIFR(1)-LNIDUNPGTAPK(5)	H	20220625_TRX_3_3.57313.57313.4.0.dta	320	1937.09	84	22	205.865	HPELTDMVIFR	1357.69		20	8	39.0577	6	4	179.369	LNIDZNPGTAPK	1770.88		22	5	42.2943	6	3	21.608
replicate 3	KATVELLNR(1)-LNIDUNPGTAPK(5)	K	20220625_TRX_3_3.44898.44898.4.0.dta	205	1359.83	76	19	199.674	KATVELLNR	1043.62		16	3	19.0609	6	3	43.0067	LNIDZNPGTAPK	1770.88		22	13	50.2747	6	3	65.1214
replicate 3	SHALNATKR(8)-LNIDUNPGTAPK(5)	K	20220625_TRX_3_3.29148.29148.5.0.dta	279	1703.89	76	17	299.627	SHALNATKR	997.554		16	4	12.2986	8	2	106.284	LNIDZNPGTAPK	1770.88		22	4	16.0774	8	0	0
replicate 3	VKTLLNEK(2)-LNIDUNPGTAPK(5)	K	20220625_TRX_3_3.41923.41923.4.0.dta	306	1586.23	72	17	235.389	VKTLLNEK	944.577		14	5	18.3277	6	4	73.1975	LNIDZNPGTAPK	1770.88		22	12	75.0253	6	4	80.1027
replicate 3	YVEAVGR(1)-LNIDUNPGTAPK(5)	Y	20220625_TRX_3_3.37665.37665.4.0.dta	220	1501.08	68	19	444.789	YVEAVGR	793.42		12	0	0	6	0	0	LNIDZNPGTAPK	1770.88		22	4	66.9795	6	2	9.05706
replicate 3	VEVLSAGADDYVTKPFHIEEVMAR(11)-LNIDUNPGTAPK(5)	Y	20220625_TRX_3_3.56088.56088.5.0.dta	433	1427.33	136	26	141.698	VEVLSAGADDYVTKPFHIEEVMAR	2676.33		46	7	22.7201	8	0	0	LNIDZNPGTAPK	1770.88		22	13	31.0631	8	3	114.958
replicate 3	AELKAIISDVNASDEDRWNAVLK(4)-LNIDUNPGTAPK(5)	K	20220625_TRX_3_3.56286.56286.5.0.dta	307	1862.98	132	26	299.764	AELKAIISDVNASDEDRWNAVLK	2557.33		44	3	9.46379	8	3	27.6473	LNIDZNPGTAPK	1770.88		22	10	41.216	8	4	113.833
replicate 3	EVEWQEKAELALLK(7)-LNIDUNPGTAPK(5)	K	20220625_TRX_3_3.57003.57003.4.1.dta	180	1361.26	96	20	174.562	EVEWQEKAELALLK	1685.91		26	0	0	6	2	58.2582	LNIDZNPGTAPK	1770.88		22	10	54.1023	6	4	113.902
replicate 3	AGAPFGPGANPMHGR(13)-LNIDUNPGTAPK(5)	H	20220625_TRX_3_3.44897.44897.4.0.dta	192	1881.34	100	18	216.385	AGAPFGPGANPMHGR	1436.69		28	14	220.356	6	2	90.8047	LNIDZNPGTAPK	1770.88		22	4	25.0633	6	2	68.1416
replicate 3	KEVVEWLR(1)-LNIDUNPGTAPK(5)	K	20220625_TRX_3_3.51121.51121.4.0.dta	242	1299.08	72	20	223.087	KEVVEWLR	1058.6		14	2	8.88515	6	3	46.6176	LNIDZNPGTAPK	1770.88		22	11	52.8125	6	3	62.6915
replicate 3	KPELDAK(1)-LNIDUNPGTAPK(5)	K	20220625_TRX_3_3.36797.36797.4.0.dta	181	1195.86	68	17	259.644	KPELDAK	800.451		12	5	34.995	6	2	43.7762	LNIDZNPGTAPK	1770.88		22	11	165.603	6	3	76.4664
replicate 3	IDEVFIGSCMTNIGHFR(15)-LNIDUNPGTAPK(5)	H	20220625_TRX_3_3.57152.57152.4.0.dta	241	2137.39	108	17	235.138	IDEVFIGSCMTNIGHFR	1995.94	9,Carbamidomethyl[C];	32	19	185.27	6	2	106.157	LNIDZNPGTAPK	1770.88		22	6	26.4772	6	2	95.6496
replicate 3	AASIEALKIVQK(8)-LNIDUNPGTAPK(5)	K	20220625_TRX_3_3.48549.48549.4.1.dta	237	1223.03	88	20	173.56	AASIEALKIVQK	1270.77		22	1	0.978193	6	2	39.7875	LNIDZNPGTAPK	1770.88		22	14	66.5488	6	4	116.866
replicate 3	KVIYVPGK(1)-LNIDUNPGTAPK(5)	K	20220625_TRX_3_3.43949.43949.4.0.dta	250	467.168	72	17	166.789	KVIYVPGK	903.566		14	3	3.95023	6	3	1.19063	LNIDZNPGTAPK	1770.88		22	13	12.7874	6	4	11.587
replicate 3	KSDQNVR(1)-LNIDUNPGTAPK(5)	K	20220625_TRX_3_3.29197.29197.4.1.dta	136	2331.51	68	16	423.657	KSDQNVR	846.443		12	1	15.9796	6	2	143.669	LNIDZNPGTAPK	1770.88		22	5	47.5411	6	1	20.5055
replicate 3	LQDAFPVLYTGR(9)-LNIDUNPGTAPK(5)	Y	20220625_TRX_3_3.54311.54311.4.0.dta	338	1866.35	88	24	228.971	LQDAFPVLYTGR	1379.73		22	0	0	6	0	0	LNIDZNPGTAPK	1770.88		22	4	10.2036	6	1	2.52808
replicate 3	YSQNAPLDMYK(10)-LNIDUNPGTAPK(5)	Y	20220625_TRX_3_3.47425.47425.3.0.dta	268	1494.64	84	26	254.501	YSQNAPLDMYK	1329.61		20	1	1.0923	4	1	1.71329	LNIDZNPGTAPK	1770.88		22	2	3.38181	4	3	17.482
replicate 3	KDAMVPMGGLLCMK(1)-LNIDUNPGTAPK(5)	K	20220625_TRX_3_3.56268.56268.4.2.dta	198	1588.32	96	11	106.861	KDAMVPMGGLLCMK	1550.76	12,Carbamidomethyl[C];	26	2	13.1341	6	1	3.42575	LNIDZNPGTAPK	1770.88		22	7	40.212	6	5	124.382
replicate 3	KDDETLSK(1)-LNIDUNPGTAPK(5)	K	20220625_TRX_3_3.33709.33709.3.0.dta	246	1082.2	72	16	104.505	KDDETLSK	935.468		14	4	9.12119	4	3	91.7037	LNIDZNPGTAPK	1770.88		22	12	49.4923	4	3	100.506
replicate 3	PGTIKPHTK(5)-LNIDUNPGTAPK(5)	K	20220625_TRX_3_3.29740.29740.4.0.dta	183	876.859	76	16	70.3629	PGTIKPHTK	978.573		16	1	1.63021	6	3	59.7492	LNIDZNPGTAPK	1770.88		22	4	10.4878	6	2	20.2787
replicate 3	WTKETNVSR(3)-LNIDUNPGTAPK(5)	K	20220625_TRX_3_3.36976.36976.3.0.dta	145	886.577	76	16	68.033	WTKETNVSR	1120.57		16	1	0.918527	4	4	137.388	LNIDZNPGTAPK	1770.88		22	11	34.4563	4	3	101.329
replicate 3	DQTYLYVEK(4)-LNIDUNPGTAPK(5)	Y	20220625_TRX_3_3.46103.46103.4.0.dta	200	1804.7	76	17	471.321	DQTYLYVEK	1158.57		16	1	6.36893	6	0	0	LNIDZNPGTAPK	1770.88		22	1	5.66944	6	1	8.32545
replicate 3	PGIVIGKK(7)-LNIDUNPGTAPK(5)	K	20220625_TRX_3_3.43793.43793.4.0.dta	192	1613.68	72	17	275.469	PGIVIGKK	811.54		14	1	8.46841	6	2	108.621	LNIDZNPGTAPK	1770.88		22	9	65.8765	6	3	69.1804
replicate 3	YVVDSLR(1)-LNIDUNPGTAPK(5)	Y	20220625_TRX_3_3.44953.44953.4.2.dta	328	1907.47	68	19	470.924	YVVDSLR	851.462		12	0	0	6	0	0	LNIDZNPGTAPK	1770.88		22	0	0	6	0	0
replicate 3	KTAQELDK(1)-LNIDUNPGTAPK(5)	K	20220625_TRX_3_3.33145.33145.4.0.dta	153	1784.2	72	16	338.888	KTAQELDK	932.505		14	2	28.6328	6	2	35.1349	LNIDZNPGTAPK	1770.88		22	6	68.7452	6	3	137.001
replicate 3	NAIASVKAINAAR(7)-LNIDUNPGTAPK(5)	K	20220625_TRX_3_3.44001.44001.4.0.dta	251	1188.86	92	21	178.996	NAIASVKAINAAR	1298.75		24	5	35.7176	6	2	39.0988	LNIDZNPGTAPK	1770.88		22	11	42.7533	6	4	108.335
replicate 3	TMKAQQPPIR(3)-LNIDUNPGTAPK(5)	K	20220625_TRX_3_3.36523.36523.4.1.dta	607	2109.94	80	21	277.77	TMKAQQPPIR	1169.65		18	4	2.79301	6	2	83.9538	LNIDZNPGTAPK	1770.88		22	15	47.0479	6	4	70.9433
replicate 3	TKSWTLVR(2)-LNIDUNPGTAPK(5)	K	20220625_TRX_3_3.47339.47339.4.0.dta	335	2552.78	72	19	437.627	TKSWTLVR	990.573		14	5	35.2176	6	3	171.56	LNIDZNPGTAPK	1770.88		22	15	147.584	6	4	136.272
replicate 3	MLVKAMANK(4)-LNIDUNPGTAPK(5)	K	20220625_TRX_3_3.41697.41697.4.1.dta	340	2577.7	76	17	391.703	MLVKAMANK	1005.56		16	6	32.6601	6	2	85.7344	LNIDZNPGTAPK	1770.88		22	15	136.686	6	4	126.604
replicate 3	HVVKVVNPELHK(4)-LNIDUNPGTAPK(5)	K	20220625_TRX_3_3.34381.34381.5.1.dta	310	2300.99	88	19	462.197	HVVKVVNPELHK	1398.82		22	6	21.3867	8	2	100.049	LNIDZNPGTAPK	1770.88		22	12	74.4465	8	2	25.0949
replicate 3	TYDGIHR(2)-LNIDUNPGTAPK(5)	Y	20220625_TRX_3_3.35012.35012.5.0.dta	281	1695.96	68	20	406.466	TYDGIHR	861.421		12	0	0	8	1	3.02801	LNIDZNPGTAPK	1770.88		22	0	0	8	0	0
replicate 3	IKGVATGR(2)-LNIDUNPGTAPK(5)	K	20220625_TRX_3_3.36350.36350.4.1.dta	336	2119.68	72	18	397.541	IKGVATGR	801.494		14	2	2.34454	6	3	52.1845	LNIDZNPGTAPK	1770.88		22	13	126.352	6	3	49.6289
replicate 3	GTALGQGAKALVCK(9)-LNIDUNPGTAPK(5)	K	20220625_TRX_3_3.43364.43364.4.0.dta	276	1186.35	96	17	112.851	GTALGQGAKALVCK	1373.76	13,Carbamidomethyl[C];	26	3	3.99751	6	2	44.1179	LNIDZNPGTAPK	1770.88		22	13	50.7063	6	4	107.046
replicate 3	TMNTPHGDAITVFDLR(6)-LNIDUNPGTAPK(5)	H	20220625_TRX_3_3.55671.55671.4.3.dta	216	894.982	104	20	77.4309	TMNTPHGDAITVFDLR	1787.87		30	10	28.2807	6	1	79.6929	LNIDZNPGTAPK	1770.88		22	6	9.94425	6	2	31.9535
replicate 3	FHAGANVGCGR(2)-LNIDUNPGTAPK(5)	H	20220625_TRX_3_3.36908.36908.4.2.dta	252	1591.52	84	12	172.469	FHAGANVGCGR	1145.53	9,Carbamidomethyl[C];	20	5	52.4276	6	3	201.441	LNIDZNPGTAPK	1770.88		22	4	29.4523	6	3	41.8162
replicate 3	AAQYVASHPGEVCPAKWK(8)-LNIDUNPGTAPK(5)	H	20220625_TRX_3_3.37810.37810.4.3.dta	175	2331.52	112	12	140.898	AAQYVASHPGEVCPAKWK	1998.99	13,Carbamidomethyl[C];	34	0	0	6	0	0	LNIDZNPGTAPK	1770.88		22	0	0	6	2	14.1046
replicate 3	KVAEFFGK(1)-LNIDUNPGTAPK(5)	K	20220625_TRX_3_3.45905.45905.4.1.dta	290	2814.08	72	17	547.154	KVAEFFGK	925.514		14	1	28.8297	6	3	68.0805	LNIDZNPGTAPK	1770.88		22	12	147.641	6	4	137.066
replicate 3	EYYLNEQMK(2)-LNIDUNPGTAPK(5)	Y	20220625_TRX_3_3.43555.43555.3.1.dta	268	2113.94	76	21	296.705	EYYLNEQMK	1217.55		16	0	0	4	0	0	LNIDZNPGTAPK	1770.88		22	5	20.1655	4	3	30.5077
replicate 3	LDQLAEIVKPQR(9)-LNIDUNPGTAPK(5)	K	20220625_TRX_3_3.49912.49912.4.0.dta	221	1003.01	88	18	73.8654	LDQLAEIVKPQR	1409.81		22	0	0	6	1	16.5868	LNIDZNPGTAPK	1770.88		22	8	17.0961	6	3	40.7774
replicate 3	YEGSKSSNPLAFR(5)-LNIDUNPGTAPK(5)	K	20220625_TRX_3_3.44379.44379.4.0.dta	230	1723.89	92	21	229.249	YEGSKSSNPLAFR	1455.72		24	0	0	6	3	72.3136	LNIDZNPGTAPK	1770.88		22	12	69.4396	6	4	112.031
replicate 3	YLSLLPYTDR(1)-LNIDUNPGTAPK(5)	Y	20220625_TRX_3_3.54686.54686.4.1.dta	207	1322.97	80	20	319.831	YLSLLPYTDR	1240.66		18	0	0	6	0	0	LNIDZNPGTAPK	1770.88		22	1	4.78156	6	3	16.5693
replicate 3	TYLYQETK(2)-LNIDUNPGTAPK(5)	Y	20220625_TRX_3_3.40409.40409.4.1.dta	123	1239.56	72	15	314.042	TYLYQETK	1045.52		14	2	12.4281	6	0	0	LNIDZNPGTAPK	1770.88		22	2	12.5228	6	0	0
replicate 3	YADEVVR(1)-LNIDUNPGTAPK(5)	Y	20220625_TRX_3_3.39323.39323.4.0.dta	224	2001.17	68	17	429.084	YADEVVR	851.426		12	0	0	6	0	0	LNIDZNPGTAPK	1770.88		22	2	7.5734	6	1	3.76942
replicate 3	QIAENPILLYMKGSPK(10)-LNIDUNPGTAPK(5)	Y	20220625_TRX_3_3.56744.56744.4.0.dta	326	1294.09	104	26	121.245	QIAENPILLYMKGSPK	1801.99		30	6	12.0239	6	1	26.7909	LNIDZNPGTAPK	1770.88		22	11	44.1291	6	3	120.187
replicate 3	HAVTEASPMVK(1)-LNIDUNPGTAPK(5)	H	20220625_TRX_3_3.41357.41357.3.0.dta	295	903.568	84	17	57.8779	HAVTEASPMVK	1169.6		20	6	11.641	4	2	102.286	LNIDZNPGTAPK	1770.88		22	12	15.8076	4	2	34.5997
replicate 3	QVGVPYIIVFLNK(6)-LNIDUNPGTAPK(5)	Y	20220625_TRX_3_3.61143.61143.4.0.dta	277	2205.6	92	18	231.789	QVGVPYIIVFLNK	1489.88		24	0	0	6	0	0	LNIDZNPGTAPK	1770.88		22	0	0	6	1	2.76716
replicate 3	PAAQFVKEAK(7)-LNIDUNPGTAPK(5)	K	20220625_TRX_3_3.38448.38448.4.0.dta	163	603.358	80	18	76.2283	PAAQFVKEAK	1088.61		18	3	6.33774	6	2	101.758	LNIDZNPGTAPK	1770.88		22	12	28.9951	6	3	48.9105
replicate 3	SLINTKIK(6)-LNIDUNPGTAPK(5)	K	20220625_TRX_3_3.43845.43845.3.0.dta	200	849.396	72	15	95.961	SLINTKIK	916.583		14	5	17.2671	4	2	47.8277	LNIDZNPGTAPK	1770.88		22	13	56.8743	4	3	116.062
replicate 3	EFYEKPTTER(3)-LNIDUNPGTAPK(5)	Y	20220625_TRX_3_3.38972.38972.4.0.dta	331	1966.15	80	21	294.876	EFYEKPTTER	1299.62		18	3	7.62675	6	2	96.686	LNIDZNPGTAPK	1770.88		22	13	74.35	6	5	110.071
replicate 3	HCADAGANGFVSK(1)-LNIDUNPGTAPK(5)	H	20220625_TRX_3_3.38572.38572.4.0.dta	182	868.026	92	14	91.0824	HCADAGANGFVSK	1333.6	2,Carbamidomethyl[C];	24	7	17.6589	6	2	73.594	LNIDZNPGTAPK	1770.88		22	3	7.95926	6	3	16.6703
replicate 3	YRAEELAEER(1)-LNIDUNPGTAPK(5)	Y	20220625_TRX_3_3.48073.48073.3.1.dta	324	2034.4	80	29	295.674	YRAEELAEER	1265.61		18	0	0	4	1	3.50901	LNIDZNPGTAPK	1770.88		22	2	6.18651	4	2	10.7967
replicate 3	AGLKVTLPR(4)-LNIDUNPGTAPK(5)	K	20220625_TRX_3_3.46562.46562.4.0.dta	136	2270.13	76	16	490.072	AGLKVTLPR	954.609		16	1	47.9836	6	2	166.878	LNIDZNPGTAPK	1770.88		22	11	158.54	6	3	145.683
replicate 3	EIAEKMVEGR(5)-LNIDUNPGTAPK(5)	K	20220625_TRX_3_3.41025.41025.3.0.dta	180	992.466	80	17	87.1874	EIAEKMVEGR	1161.59		18	1	1.01587	4	3	102.275	LNIDZNPGTAPK	1770.88		22	9	29.0169	4	3	67.9817
replicate 3	VFVSEAQAIKAIK(10)-LNIDUNPGTAPK(5)	K	20220625_TRX_3_3.49239.49239.3.0.dta	144	1156.68	92	15	112.998	VFVSEAQAIKAIK	1403.83		24	1	5.83943	4	2	92.9742	LNIDZNPGTAPK	1770.88		22	8	32.9118	4	3	140.987
replicate 3	YFAHDIR(1)-LNIDUNPGTAPK(5)	Y	20220625_TRX_3_3.37483.37483.4.0.dta	266	2089.21	68	22	490.738	YFAHDIR	921.458		12	1	3.62395	6	1	6.2026	LNIDZNPGTAPK	1770.88		22	7	45.7357	6	2	18.164
replicate 3	VHVHVEEGSPKDR(11)-LNIDUNPGTAPK(5)	K	20220625_TRX_3_3.28802.28802.5.1.dta	213	717.268	92	20	49.8582	VHVHVEEGSPKDR	1488.76		24	1	0.723977	8	2	56	LNIDZNPGTAPK	1770.88		22	8	20.6665	8	2	16.8282
replicate 3	KNIEFFEAR(1)-LNIDUNPGTAPK(5)	K	20220625_TRX_3_3.50692.50692.4.1.dta	145	1614.78	76	18	310.476	KNIEFFEAR	1153.6		16	1	23.8028	6	2	45.39	LNIDZNPGTAPK	1770.88		22	5	47.6728	6	3	53.0574
replicate 3	SNKPFHYQAPFPLK(3)-LNIDUNPGTAPK(5)	K	20220625_TRX_3_3.48830.48830.5.1.dta	217	1954.44	96	19	271.286	SNKPFHYQAPFPLK	1673.88		26	4	21.495	8	3	64.9422	LNIDZNPGTAPK	1770.88		22	5	59.9918	8	3	59.5794
replicate 3	FFQVYDPAYYDSK(9)-LNIDUNPGTAPK(5)	Y	20220625_TRX_3_3.52555.52555.4.0.dta	294	1398.7	92	20	171.334	FFQVYDPAYYDSK	1642.74		24	1	1.02918	6	0	0	LNIDZNPGTAPK	1770.88		22	5	12.0357	6	2	11.32
replicate 3	KGDVLKAVVVR(1)-LNIDUNPGTAPK(5)	K	20220625_TRX_3_3.43007.43007.5.0.dta	243	786.508	84	18	76.6182	KGDVLKAVVVR	1183.75		20	2	3.39816	8	2	42.3753	LNIDZNPGTAPK	1770.88		22	6	18.7462	8	2	6.56579
replicate 3	AAFQPVFLEVVDESYR(15)-LNIDUNPGTAPK(5)	Y	20220625_TRX_3_3.62226.62226.4.0.dta	342	1805.1	104	28	211.951	AAFQPVFLEVVDESYR	1869.94		30	2	3.81312	6	1	13.1574	LNIDZNPGTAPK	1770.88		22	4	9.15802	6	2	32.2026
replicate 3	TYGGAAR(2)-LNIDUNPGTAPK(5)	Y	20220625_TRX_3_3.35105.35105.4.0.dta	303	1375.84	68	19	257.994	TYGGAAR	695.347		12	0	0	6	1	3.32261	LNIDZNPGTAPK	1770.88		22	4	18.1582	6	1	3.56736
replicate 3	VALADKYFAK(6)-LNIDUNPGTAPK(5)	K	20220625_TRX_3_3.47043.47043.4.0.dta	322	2323.12	80	19	279.85	VALADKYFAK	1125.63		18	5	12.9732	6	2	89.297	LNIDZNPGTAPK	1770.88		22	12	98.6825	6	5	136.281
replicate 3	IYPWVCGR(2)-LNIDUNPGTAPK(5)	Y	20220625_TRX_3_3.49590.49590.4.2.dta	218	1738.42	72	16	200.36	IYPWVCGR	1050.52	6,Carbamidomethyl[C];	14	0	0	6	0	0	LNIDZNPGTAPK	1770.88		22	1	8.88124	6	0	0
replicate 3	KLLDEGR(1)-LNIDUNPGTAPK(5)	K	20220625_TRX_3_3.40013.40013.4.0.dta	321	1053.87	68	18	160.553	KLLDEGR	830.473		12	1	4.34676	6	3	34.0518	LNIDZNPGTAPK	1770.88		22	5	11.0645	6	3	21.1351
replicate 3	ASPSLLDGIVVEYYGTPTPLR(13)-LNIDUNPGTAPK(5)	Y	20220625_TRX_3_3.60914.60914.4.2.dta	258	586.078	124	20	33.9113	ASPSLLDGIVVEYYGTPTPLR	2248.19		40	0	0	6	0	0	LNIDZNPGTAPK	1770.88		22	1	0.416849	6	3	3.91958
replicate 3	GIGKTFPGVK(4)-LNIDUNPGTAPK(5)	K	20220625_TRX_3_3.45611.45611.4.0.dta	226	2729.76	80	17	431.217	GIGKTFPGVK	1003.59		18	3	15.4185	6	2	86.9068	LNIDZNPGTAPK	1770.88		22	10	119.667	6	4	118.866
replicate 3	IMDYGKFLYEK(4)-LNIDUNPGTAPK(5)	Y	20220625_TRX_3_3.51260.51260.4.0.dta	299	1881.92	84	18	243.936	IMDYGKFLYEK	1406.7		20	6	15.8947	6	2	50.1673	LNIDZNPGTAPK	1770.88		22	12	110.361	6	4	120.248
replicate 3	SYIVYPR(5)-LNIDUNPGTAPK(5)	Y	20220625_TRX_3_3.45041.45041.3.0.dta	149	1240.14	68	20	280.856	SYIVYPR	897.483		12	1	2.33617	4	0	0	LNIDZNPGTAPK	1770.88		22	3	9.29567	4	2	14.2098
replicate 3	YWPTVK(1)-LNIDUNPGTAPK(5)	Y	20220625_TRX_3_3.46458.46458.4.1.dta	128	1284.99	64	16	458.784	YWPTVK	793.424		10	0	0	6	0	0	LNIDZNPGTAPK	1770.88		22	3	21.8821	6	0	0
replicate 3	KEAAPAK(1)-LNIDUNPGTAPK(5)	K	20220625_TRX_3_3.29753.29753.4.0.dta	125	1557.41	68	14	280.998	KEAAPAK	714.414		12	2	29.1698	6	1	10.9576	LNIDZNPGTAPK	1770.88		22	4	43.5573	6	2	17.4845
replicate 3	EQYNLNK(3)-LNIDUNPGTAPK(5)	Y	20220625_TRX_3_3.38204.38204.3.0.dta	345	2642.45	68	19	338.969	EQYNLNK	908.447		12	0	0	4	1	4.31902	LNIDZNPGTAPK	1770.88		22	4	35.4958	4	1	3.66919
replicate 3	YYDELPTEGNEHGQAFR(1)-LNIDUNPGTAPK(5)	Y	20220625_TRX_3_3.42186.42186.5.0.dta	280	397.027	108	27	31.2384	YYDELPTEGNEHGQAFR	2025.89		32	0	0	8	0	0	LNIDZNPGTAPK	1770.88		22	8	108.15	8	1	0.610095
replicate 3	EILSEMGYTHVENAGGLK(8)-LNIDUNPGTAPK(5)	Y	20220625_TRX_3_3.51339.51339.4.0.dta	275	1101.19	112	24	96.981	EILSEMGYTHVENAGGLK	1947.95		34	11	29.2152	6	2	102.171	LNIDZNPGTAPK	1770.88		22	6	12.835	6	2	36.2441
replicate 3	YTQLIER(1)-LNIDUNPGTAPK(5)	Y	20220625_TRX_3_3.42302.42302.4.0.dta	188	2030.85	68	19	556.594	YTQLIER	922.499		12	0	0	6	0	0	LNIDZNPGTAPK	1770.88		22	0	0	6	1	6.70067
replicate 3	DGAYVTLR(4)-LNIDUNPGTAPK(5)	Y	20220625_TRX_3_3.46964.46964.4.0.dta	213	1629.27	72	18	454.297	DGAYVTLR	894.468		14	0	0	6	0	0	LNIDZNPGTAPK	1770.88		22	3	31.1511	6	0	0
replicate 3	GKPFAPLLEK(2)-LNIDUNPGTAPK(5)	K	20220625_TRX_3_3.51904.51904.4.0.dta	275	1580.76	80	19	386.415	GKPFAPLLEK	1099.65		18	5	16.3857	6	3	46.9771	LNIDZNPGTAPK	1770.88		22	12	83.786	6	4	86.6301
replicate 3	AAIADYK(6)-LNIDUNPGTAPK(5)	Y	20220625_TRX_3_3.39506.39506.4.0.dta	299	1745.74	68	18	405.459	AAIADYK	751.398		12	0	0	6	1	3.19415	LNIDZNPGTAPK	1770.88		22	3	10.986	6	2	7.59074
replicate 3	NYYKEAAR(4)-LNIDUNPGTAPK(5)	K	20220625_TRX_3_3.33982.33982.4.1.dta	409	1730.46	72	19	193.958	NYYKEAAR	1014.5		14	3	4.70015	6	2	85.6031	LNIDZNPGTAPK	1770.88		22	15	80.8362	6	3	114.98
replicate 3	LEKAATYEQIK(3)-LNIDUNPGTAPK(5)	K	20220625_TRX_3_3.39781.39781.3.1.dta	150	893.83	84	14	78.8603	LEKAATYEQIK	1293.7		20	4	10.829	4	4	86.9082	LNIDZNPGTAPK	1770.88		22	11	44.2935	4	3	110.297
replicate 3	QQIEEATSDYDR(10)-LNIDUNPGTAPK(5)	Y	20220625_TRX_3_3.38079.38079.3.0.dta	337	1242.01	88	30	134.721	QQIEEATSDYDR	1454.64		22	0	0	4	0	0	LNIDZNPGTAPK	1770.88		22	4	3.1801	4	3	26.6511
replicate 3	ISPKVLETILHSEQAK(4)-LNIDUNPGTAPK(5)	K	20220625_TRX_3_3.52946.52946.5.0.dta	184	1947.14	104	19	238.361	ISPKVLETILHSEQAK	1793.02		30	3	25.4574	8	2	87.1603	LNIDZNPGTAPK	1770.88		22	8	57.469	8	4	118.524
replicate 3	SYYALAESVK(2)-LNIDUNPGTAPK(5)	Y	20220625_TRX_3_3.46395.46395.3.0.dta	214	1165.4	80	23	170.413	SYYALAESVK	1130.57		18	0	0	4	1	2.30153	LNIDZNPGTAPK	1770.88		22	6	15.5848	4	3	38.7416
replicate 3	KFEELVQTR(1)-LNIDUNPGTAPK(5)	K	20220625_TRX_3_3.45663.45663.4.1.dta	155	1236.3	76	16	191.887	KFEELVQTR	1149.63		16	3	31.9864	6	2	28.5632	LNIDZNPGTAPK	1770.88		22	5	28.3969	6	2	30.2211
replicate 3	YTAAITGAEGKIHR(11)-LNIDUNPGTAPK(5)	K	20220625_TRX_3_3.38758.38758.3.0.dta	108	612.652	96	14	29.7791	YTAAITGAEGKIHR	1487.8		26	3	4.81582	4	3	114.771	LNIDZNPGTAPK	1770.88		22	4	6.6996	4	2	56.4551
replicate 3	KLLDYLK(1)-LNIDUNPGTAPK(5)	K	20220625_TRX_3_3.50875.50875.4.0.dta	276	2886.31	68	16	590.514	KLLDYLK	892.55		12	5	34.3586	6	4	98.608	LNIDZNPGTAPK	1770.88		22	13	159.864	6	4	118.731
replicate 3	HISWGK(1)-LNIDUNPGTAPK(5)	H	20220625_TRX_3_3.42020.42020.3.0.dta	245	550.013	64	13	69.3721	HISWGK	727.389		10	4	7.71657	4	2	103.291	LNIDZNPGTAPK	1770.88		22	10	11.4008	4	2	20.394
replicate 3	HPAVPVDVVHR(1)-LNIDUNPGTAPK(5)	H	20220625_TRX_3_3.42627.42627.4.0.dta	266	1392.88	84	21	183.313	HPAVPVDVVHR	1225.68		20	3	29.9689	6	2	176.156	LNIDZNPGTAPK	1770.88		22	7	24.028	6	2	58.1673
replicate 3	ITIKEAIPR(4)-LNIDUNPGTAPK(5)	K	20220625_TRX_3_3.47246.47246.4.3.dta	282	1685.94	76	17	263.552	ITIKEAIPR	1040.65		16	3	6.85076	6	2	116.486	LNIDZNPGTAPK	1770.88		22	15	89.9549	6	5	110.873
replicate 3	GVYNTYIEDNLR(6)-LNIDUNPGTAPK(5)	Y	20220625_TRX_3_3.49143.49143.4.0.dta	268	1780.47	88	21	236.403	GVYNTYIEDNLR	1456.71		22	1	3.31962	6	1	1.44638	LNIDZNPGTAPK	1770.88		22	1	4.03379	6	1	9.81386
replicate 3	EAKDLVESAPAALK(3)-LNIDUNPGTAPK(5)	K	20220625_TRX_3_3.47542.47542.4.1.dta	255	1482	96	22	254.283	EAKDLVESAPAALK	1441.79		26	5	16.2024	6	2	47.6839	LNIDZNPGTAPK	1770.88		22	9	47.0004	6	4	114.378
replicate 3	HYAHVDCPGHADYVK(1)-LNIDUNPGTAPK(5)	H	20220625_TRX_3_3.30001.30001.6.1.dta	229	1451.56	100	16	368.761	HYAHVDCPGHADYVK	1768.79	7,Carbamidomethyl[C];	28	0	0	10	1	4.41959	LNIDZNPGTAPK	1770.88		22	2	11.9555	10	0	0
replicate 3	SGTLTYEAVK(6)-LNIDUNPGTAPK(5)	Y	20220625_TRX_3_3.41832.41832.3.0.dta	184	920.134	80	20	93.9532	SGTLTYEAVK	1068.56		18	0	0	4	0	0	LNIDZNPGTAPK	1770.88		22	3	4.71958	4	2	20.7913
replicate 3	LGVDVYAVSTDTHFTHKAWHSSSETIAK(16)-LNIDUNPGTAPK(5)	H	20220625_TRX_3_3.46174.46174.6.1.dta	625	3462.83	152	29	254.211	LGVDVYAVSTDTHFTHKAWHSSSETIAK	3087.52		54	3	13.0634	10	1	1.71999	LNIDZNPGTAPK	1770.88		22	9	33.9087	10	3	78.2395
replicate 3	AGVDVLGISTDKPEK(12)-LNIDUNPGTAPK(5)	K	20220625_TRX_3_3.50771.50771.3.1.dta	106	1159.53	100	14	116.73	AGVDVLGISTDKPEK	1528.82		28	0	0	4	2	83.4587	LNIDZNPGTAPK	1770.88		22	5	28.9735	4	3	149.686
replicate 3	NKLLAAR(2)-LNIDUNPGTAPK(5)	K	20220625_TRX_3_3.40993.40993.4.3.dta	241	2262.32	68	16	428.362	NKLLAAR	785.499		12	0	0	6	2	93.4903	LNIDZNPGTAPK	1770.88		22	11	144.185	6	4	64.6826
replicate 3	KGAIVTGK(1)-LNIDUNPGTAPK(5)	K	20220625_TRX_3_3.36399.36399.4.2.dta	272	1732.17	72	16	281.74	KGAIVTGK	773.488		14	4	14.1968	6	3	14.9748	LNIDZNPGTAPK	1770.88		22	11	54.8258	6	2	35.0183
replicate 3	YIPEELR(1)-LNIDUNPGTAPK(5)	Y	20220625_TRX_3_3.43598.43598.4.1.dta	119	2217.46	68	17	530.418	YIPEELR	919.488		12	0	0	6	0	0	LNIDZNPGTAPK	1770.88		22	4	43.1468	6	2	49.2962
replicate 3	GFSLAQKMVGR(7)-LNIDUNPGTAPK(5)	K	20220625_TRX_3_3.51074.51074.4.2.dta	146	1720.41	84	15	247.52	GFSLAQKMVGR	1193.65		20	1	6.75479	6	2	112.638	LNIDZNPGTAPK	1770.88		22	8	85.5125	6	2	107.717
replicate 3	PKAMVSK(2)-LNIDUNPGTAPK(5)	K	20220625_TRX_3_3.34783.34783.3.1.dta	190	1601.43	68	14	134.272	PKAMVSK	760.439		12	5	40.2369	4	4	86.1827	LNIDZNPGTAPK	1770.88		22	8	38.6961	4	3	114.214
replicate 3	AAVAAIKK(7)-LNIDUNPGTAPK(5)	K	20220625_TRX_3_3.37400.37400.3.2.dta	325	1763.45	72	14	140.223	AAVAAIKK	771.509		14	1	1.75128	4	1	32.1235	LNIDZNPGTAPK	1770.88		22	9	61.1273	4	3	47.9209
replicate 3	LNGEALEEYVK(9)-LNIDUNPGTAPK(5)	Y	20220625_TRX_3_3.48073.48073.3.0.dta	324	2034.4	84	23	271.483	LNGEALEEYVK	1264.64		20	0	0	4	0	0	LNIDZNPGTAPK	1770.88		22	2	6.18651	4	2	10.7967
replicate 3	LLDAHKGQLPTR(5)-LNIDUNPGTAPK(5)	H	20220625_TRX_3_3.38653.38653.5.0.dta	305	2505.85	88	21	456.919	LLDAHKGQLPTR	1348.77		22	3	13.6881	8	3	94.94	LNIDZNPGTAPK	1770.88		22	8	42.3049	8	2	6.29721
replicate 3	NKDGIPAVVER(2)-LNIDUNPGTAPK(5)	K	20220625_TRX_3_3.44207.44207.4.0.dta	246	1332.48	84	20	298.185	NKDGIPAVVER	1197.66		20	2	5.53657	6	2	35.0699	LNIDZNPGTAPK	1770.88		22	12	45.321	6	5	93.3461
replicate 3	KEIEIYK(1)-LNIDUNPGTAPK(5)	K	20220625_TRX_3_3.44853.44853.4.0.dta	146	1793.98	68	15	454.338	KEIEIYK	922.524		12	2	34.7088	6	2	36.6066	LNIDZNPGTAPK	1770.88		22	11	121.647	6	3	47.1251
replicate 3	SYIVYPR(2)-LNIDUNPGTAPK(5)	Y	20220625_TRX_3_3.45674.45674.4.1.dta	179	2145.4	68	16	414.418	SYIVYPR	897.483		12	0	0	6	0	0	LNIDZNPGTAPK	1770.88		22	7	60.9107	6	3	69.3483
replicate 3	DLAFKLAAR(5)-LNIDUNPGTAPK(5)	K	20220625_TRX_3_3.51908.51908.4.2.dta	218	1106.05	76	18	119.341	DLAFKLAAR	1004.59		16	0	0	6	2	38.0504	LNIDZNPGTAPK	1770.88		22	7	28.0562	6	4	28.3259
replicate 3	VDDVLNVSGHR(10)-LNIDUNPGTAPK(5)	H	20220625_TRX_3_3.45359.45359.4.0.dta	296	1786.7	84	16	236.119	VDDVLNVSGHR	1210.62		20	10	135.365	6	4	169.072	LNIDZNPGTAPK	1770.88		22	7	43.3699	6	3	54.1343
replicate 3	ELISGFADYVLQR(9)-LNIDUNPGTAPK(5)	Y	20220625_TRX_3_3.58435.58435.3.0.dta	116	1801.45	92	17	318.34	ELISGFADYVLQR	1510.79		24	0	0	4	0	0	LNIDZNPGTAPK	1770.88		22	0	0	4	3	21.0741
replicate 3	AWQPGGAGTDFLTEAHLDLPMEFESIGKAGSR(28)-LNIDUNPGTAPK(5)	K	20220625_TRX_3_3.62365.62365.4.0.dta	269	1094.01	168	15	72.3564	AWQPGGAGTDFLTEAHLDLPMEFESIGKAGSR	3388.63		62	1	1.2748	6	2	5.71192	LNIDZNPGTAPK	1770.88		22	5	4.83426	6	4	80.5657
replicate 3	KYYDPR(2)-LNIDUNPGTAPK(5)	Y	20220625_TRX_3_3.34757.34757.4.1.dta	347	1189.79	64	17	267.816	KYYDPR	841.42		10	1	0.712281	6	2	32.7689	LNIDZNPGTAPK	1770.88		22	14	64.6197	6	4	49.7772
replicate 3	AETLYYIVK(5)-LNIDUNPGTAPK(5)	Y	20220625_TRX_3_3.50236.50236.3.2.dta	159	1336.62	76	22	249.411	AETLYYIVK	1099.6		16	0	0	4	0	0	LNIDZNPGTAPK	1770.88		22	0	0	4	2	14.0342
replicate 3	NYITESGKIVPSR(8)-LNIDUNPGTAPK(5)	K	20220625_TRX_3_3.43039.43039.4.0.dta	250	1189.81	92	20	216.463	NYITESGKIVPSR	1463.79		24	0	0	6	2	34.205	LNIDZNPGTAPK	1770.88		22	13	62.4661	6	5	122.767
replicate 3	VINQLTGGLAGMAKGR(14)-LNIDUNPGTAPK(5)	K	20220625_TRX_3_3.50677.50677.4.2.dta	160	1319.36	104	14	131.677	VINQLTGGLAGMAKGR	1585.88		30	0	0	6	1	45.3713	LNIDZNPGTAPK	1770.88		22	6	37.6095	6	3	119.87
replicate 3	KEQYNLNK(4)-LNIDUNPGTAPK(5)	Y	20220625_TRX_3_3.32551.32551.3.0.dta	334	713.571	72	30	66.5464	KEQYNLNK	1036.54		14	1	2.15916	4	2	1.39961	LNIDZNPGTAPK	1770.88		22	1	0.39847	4	0	0
replicate 3	HVAILGDLQGPK(1)-LTVAKLNIDUNPGTAPK(10)	H	20220625_TRX_3_3.58558.58558.4.2.dta	145	1547.52	108	10	174.366	HVAILGDLQGPK	1247.71		22	0	0	6	0	0	LTVAKLNIDZNPGTAPK	2283.22		32	6	147.235	6	0	0
replicate 3	YPLISELK(1)-LNIDUNPGTAPK(5)	Y	20220625_TRX_3_3.51373.51373.4.1.dta	168	1708.1	72	16	429.721	YPLISELK	962.556		14	0	0	6	0	0	LNIDZNPGTAPK	1770.88		22	0	0	6	0	0
replicate 3	GAFAMGGMAAFIPSKDEEHNNQVLNK(15)-LNIDUNPGTAPK(5)	K	20220625_TRX_3_3.52776.52776.5.0.dta	355	3505.25	144	21	271.956	GAFAMGGMAAFIPSKDEEHNNQVLNK	2776.32		50	13	246.876	8	3	32.4484	LNIDZNPGTAPK	1770.88		22	5	33.5855	8	2	121.337
replicate 3	TLDLPHAEPLPR(6)-LNIDUNPGTAPK(5)	H	20220625_TRX_3_3.50806.50806.4.0.dta	292	896.042	88	20	145.23	TLDLPHAEPLPR	1358.74		22	13	101.43	6	3	115.502	LNIDZNPGTAPK	1770.88		22	8	18.8445	6	2	25.6791
replicate 3	LGYDEFLGK(3)-LNIDUNPGTAPK(5)	Y	20220625_TRX_3_3.51800.51800.4.1.dta	156	1964.74	76	16	339.059	LGYDEFLGK	1041.53		16	0	0	6	0	0	LNIDZNPGTAPK	1770.88		22	2	9.09532	6	0	0
replicate 3	KVEADCR(1)-LNIDUNPGTAPK(5)	K	20220625_TRX_3_3.30228.30228.4.0.dta	142	2086.02	68	11	250.45	KVEADCR	877.42	6,Carbamidomethyl[C];	12	1	24.9411	6	4	183.228	LNIDZNPGTAPK	1770.88		22	10	121.369	6	3	110.56
replicate 3	TAKTAPK(3)-LNIDUNPGTAPK(5)	K	20220625_TRX_3_3.37443.37443.4.3.dta	139	1187.83	68	13	182.834	TAKTAPK	716.43		12	3	65.5007	6	0	0	LNIDZNPGTAPK	1770.88		22	7	55.8813	6	2	26.2189
replicate 3	QPALGYLN(6)-LNIDUNPGTAPK(5)	Y	20220625_TRX_3_3.52148.52148.3.0.dta	295	2591.31	72	20	444.631	QPALGYLN	875.462		14	0	0	4	1	4.49448	LNIDZNPGTAPK	1770.88		22	4	19.2732	4	1	3.60862
replicate 3	AVYLHQR(3)-LNIDUNPGTAPK(5)	Y	20220625_TRX_3_3.33905.33905.5.2.dta	340	1552.69	68	18	365.745	AVYLHQR	886.489		12	1	1.03509	8	2	7.35569	LNIDZNPGTAPK	1770.88		22	0	0	8	0	0
replicate 3	GIDKAFPGVK(4)-LNIDUNPGTAPK(5)	K	20220625_TRX_3_3.46711.46711.4.1.dta	232	2374.07	80	16	404.833	GIDKAFPGVK	1031.59		18	4	20.4845	6	2	137.501	LNIDZNPGTAPK	1770.88		22	11	129.775	6	4	111.145
replicate 3	PVVGYIAGVTAPK(5)-LNIDUNPGTAPK(5)	Y	20220625_TRX_3_3.48519.48519.4.3.dta	238	1468.3	92	14	149.313	PVVGYIAGVTAPK	1271.74		24	0	0	6	0	0	LNIDZNPGTAPK	1770.88		22	10	63.0169	6	4	108.476
replicate 3	MLLPDTVGTGGDSHTR(14)-LNIDUNPGTAPK(5)	H	20220625_TRX_3_3.47423.47423.4.0.dta	426	2381.65	104	24	254.195	MLLPDTVGTGGDSHTR	1656.8		30	17	337.774	6	3	83.3053	LNIDZNPGTAPK	1770.88		22	14	106.072	6	3	90.9176
replicate 3	KVSVPGMPVTLLNMSKNDIYK(16)-LNIDUNPGTAPK(5)	K	20220625_TRX_3_3.50706.50706.4.3.dta	433	770.806	124	13	42.9576	KVSVPGMPVTLLNMSKNDIYK	2350.25	7,Oxidation[M];	40	2	1.48541	6	0	0	LNIDZNPGTAPK	1770.88		22	12	10.5763	6	3	27.1347
replicate 3	GELQQLIKETAAK(8)-LNIDUNPGTAPK(5)	K	20220625_TRX_3_3.50671.50671.4.1.dta	279	1271.76	92	20	149.898	GELQQLIKETAAK	1428.81		24	2	2.92655	6	2	77.3321	LNIDZNPGTAPK	1770.88		22	12	56.2773	6	4	121.522
replicate 3	VGDVIYLTGTLVTCRDVCHRRLIELK(19)-LNIDUNPGTAPK(5)	H	20220625_TRX_3_3.46210.46210.5.1.dta	512	2303.41	144	14	113.361	VGDVIYLTGTLVTCRDVCHRRLIELK	3086.66	14,Carbamidomethyl[C];18,Carbamidomethyl[C];	50	0	0	8	1	1.40121	LNIDZNPGTAPK	1770.88		22	10	42.5468	8	4	155.036
replicate 3	NIIDMYK(6)-LNIDUNPGTAPK(5)	Y	20220625_TRX_3_3.38658.38658.3.3.dta	528	1566.01	68	24	250.245	NIIDMYK	912.449	5,Oxidation[M];	12	1	0.901603	4	1	1.58367	LNIDZNPGTAPK	1770.88		22	1	0.897161	4	0	0
replicate 3	SQQSSY(6)-LNIDUNPGTAPK(5)	Y	20220625_TRX_3_3.39751.39751.3.0.dta	270	1923.94	64	22	496.4	SQQSSY	699.294		10	0	0	4	0	0	LNIDZNPGTAPK	1770.88		22	1	1.53887	4	2	12.2381
replicate 3	TLPTTMEFVDIAGLVKGASK(16)-LNIDUNPGTAPK(5)	K	20220625_TRX_3_3.64354.64354.4.1.dta	358	1301.77	120	16	74.0242	TLPTTMEFVDIAGLVKGASK	2078.12		38	3	3.44923	6	1	3.01506	LNIDZNPGTAPK	1770.88		22	8	18.6231	6	3	121.233
replicate 3	AELAKLK(5)-LNIDUNPGTAPK(5)	K	20220625_TRX_3_3.40250.40250.3.0.dta	336	1219.28	68	14	124.743	AELAKLK	772.493		12	4	15.6402	4	1	100	LNIDZNPGTAPK	1770.88		22	15	67.7543	4	3	89.4362
replicate 3	GQKMAPPQISAEVLK(3)-LNIDUNPGTAPK(5)	K	20220625_TRX_3_3.50354.50354.4.0.dta	153	1305.05	100	17	273.65	GQKMAPPQISAEVLK	1596.88		28	1	10.5597	6	1	21.5795	LNIDZNPGTAPK	1770.88		22	10	48.2125	6	3	113.507
replicate 3	LKNANR(2)-LNIDUNPGTAPK(5)	K	20220625_TRX_3_3.31190.31190.4.0.dta	201	1330.95	64	15	218.362	LKNANR	715.421		10	1	2.19289	6	3	187.337	LNIDZNPGTAPK	1770.88		22	10	102.192	6	4	91.3765
replicate 3	AAYSSGK(3)-LNIDUNPGTAPK(5)	Y	20220625_TRX_3_3.33641.33641.4.4.dta	314	1575.49	68	16	358.397	AAYSSGK	683.336		12	1	9.14007	6	0	0	LNIDZNPGTAPK	1770.88		22	5	18.6727	6	1	3.51604
replicate 3	AWHSSSETIAK(3)-LNIDUNPGTAPK(5)	H	20220625_TRX_3_3.35489.35489.4.1.dta	225	1027.91	84	16	121.22	AWHSSSETIAK	1216.6		20	8	58.0614	6	3	135.331	LNIDZNPGTAPK	1770.88		22	7	32.9947	6	2	31.6075
replicate 3	EVPVEVKPEVR(7)-LNIDUNPGTAPK(5)	K	20220625_TRX_3_3.44041.44041.4.1.dta	232	1433.08	84	18	143.036	EVPVEVKPEVR	1280.72		20	1	1.93966	6	1	6.99705	LNIDZNPGTAPK	1770.88		22	9	32.5354	6	4	75.686
replicate 3	FNELYPNIKVR(9)-LNIDUNPGTAPK(5)	K	20220625_TRX_3_3.44146.44146.4.0.dta	285	1137.8	84	17	175.325	FNELYPNIKVR	1392.76		20	1	7.1601	6	0	0	LNIDZNPGTAPK	1770.88		22	14	45.878	6	5	120.864
replicate 3	KMNMDGVR(1)-LNIDUNPGTAPK(5)	K	20220625_TRX_3_3.37374.37374.4.0.dta	146	1845.36	72	17	370.529	KMNMDGVR	950.455		14	1	14.9821	6	3	62.7389	LNIDZNPGTAPK	1770.88		22	6	60.701	6	3	85.6368
replicate 3	LQLVGVGYR(8)-LNIDUNPGTAPK(5)	Y	20220625_TRX_3_3.50850.50850.4.0.dta	242	2200.87	76	19	411.115	LQLVGVGYR	1004.59		16	0	0	6	0	0	LNIDZNPGTAPK	1770.88		22	3	11.1771	6	1	9.27318
replicate 3	KLQQYR(1)-LNIDUNPGTAPK(5)	K	20220625_TRX_3_3.32413.32413.4.0.dta	421	2053.83	64	16	218.249	KLQQYR	835.478		10	1	6.4987	6	3	55.8229	LNIDZNPGTAPK	1770.88		22	14	61.3913	6	4	48.2888
replicate 3	RWKPEILDGFTKQGTHQAMDDIR(3)-LNIDUNPGTAPKYGIR(5)	K	20220625_TRX_3_3.68023.68023.4.1.dta	776	3317.04	148	7	30.9895	RWKPEILDGFTKQGTHQAMDDIR	2758.37	19,Oxidation[M];	44	3	6.31398	6	0	0	LNIDZNPGTAPKYGIR	2260.15		30	2	9.36282	6	0	0
replicate 3	KAAGIK(1)-LNIDUNPGTAPK(5)	K	20220625_TRX_3_3.33064.33064.4.2.dta	205	2064.04	64	16	455.956	KAAGIK	587.387		10	3	78.1887	6	1	21.3196	LNIDZNPGTAPK	1770.88		22	8	84.3174	6	2	17.9707
replicate 3	TKPHVNVGTIGHVDHGK(2)-LNIDUNPGTAPK(5)	K	20220625_TRX_3_3.31102.31102.6.0.dta	144	1073.66	108	16	168.716	TKPHVNVGTIGHVDHGK	1795.96		32	1	8.12041	10	1	49.7218	LNIDZNPGTAPK	1770.88		22	5	25.3536	10	2	11.6775
replicate 3	LFKEFAK(3)-LNIDUNPGTAPK(5)	K	20220625_TRX_3_3.45493.45493.3.0.dta	185	1387.45	68	15	160.212	LFKEFAK	882.508		12	4	14.6316	4	2	85.213	LNIDZNPGTAPK	1770.88		22	9	59.4365	4	3	113.999
replicate 3	KAAAEKAAADK(6)-LNIDUNPGTAPK(5)	K	20220625_TRX_3_3.42473.42473.3.1.dta	499	1946.05	84	21	246.048	KAAAEKAAADK	1073.59		20	0	0	4	0	0	LNIDZNPGTAPK	1770.88		22	2	3.4535	4	1	20.2239

## Sheet: blot_Fig 1
			1b			1c					1h								1i
uncropped
cropped

## Sheet: blot_Fig2
			2b				2c
uncropped
cropped

## Sheet: blot_Fig4d
		4d
uncropped
cropped

## Sheet: blot_Fig5
		5b							5c				5h												5e
uncropped
cropped

## Sheet: blot_FigS1
		S1b
uncropped
cropped

## Sheet: blot_FigS13
			S13
uncropped
cropped
